# Supplementary material for: Multi-step processing of replication stress-derived nascent strand DNA gaps by MRE11 and EXO1 nucleases
Source: Nat Commun. 2023 Oct 7;14:6265. doi: 10.1038/s41467-023-42011-0 (PMC10560291; doi:10.1038/s41467-023-42011-0)
Supplement: Supplementary file 4 — Source Data [file 41467_2023_42011_MOESM4_ESM.xlsx]

## Sheet: Fig 1b
WT siControl	BRCA2KO siControl	BRCA2KO siMRE11	BRCA2KO siEXO1#1
0	0	0	0			Column B	BRCA2KO siControl
0	0	0	0			vs.	vs.
0	0	0	0			Column A	WT siControl
0	0	0	0
0.013951	0.007588	0	0.00328			Mann Whitney test
0.014019	0.010782	0	0.014716			P value	0.01
0.019407	0.013305	0	0.060846			Exact or approximate P value?	Exact
0.02094	0.013797	0	0.060958			P value summary	**
0.030813	0.023054	0.000142	0.074537			Significantly different (P < 0.05)?	Yes
0.031637	0.028162	0.000308	0.077945			One- or two-tailed P value?	Two-tailed
0.062463	0.130359	0.000364	0.122312			Sum of ranks in column A,B	2739 , 5776
0.154032	0.208621	0.002486	0.140111			Mann-Whitney U	1464
0.165857	0.356864	0.008799	0.140778
0.391365	0.584958	0.010547	0.195611			Difference between medians
0.617747	0.732009	0.034343	0.237532			Median of column A	3.741, n=50
0.65725	0.87232	0.078781	0.376914			Median of column B	7.691, n=80
0.858857	1.21812	0.147961	0.544084			Difference: Actual	3.95
0.895496	1.23333	0.200811	0.668153			Difference: Hodges-Lehmann	2.773
1.31893	1.3069	0.209828	0.851867
1.35483	1.40322	0.409748	0.883338
1.44	1.6111	0.416345	1.02453
1.64887	1.908	0.567424	1.30978
1.81981	3.22529	0.701354	1.80653			Column C	BRCA2KO siMRE11
2.41076	3.33892	0.703545	2.2083			vs.	vs.
3.5815	3.39208	0.70706	2.48593			Column B	BRCA2KO siControl
3.9013	3.40016	0.787549	2.8245
3.93002	3.70802	1.0233	2.90213			Mann Whitney test
3.9772	3.79422	1.09571	2.99141			P value	0.0024
4.28002	4.88922	1.11789	3.46423			Exact or approximate P value?	Exact
5.07233	4.9722	1.21473	6.32069			P value summary	**
5.12133	5.07762	4.18712	7.03631			Significantly different (P < 0.05)?	Yes
5.6121	5.21822	4.50166	8.39747			One- or two-tailed P value?	Two-tailed
6.25412	6.17479	4.98474	9.34654			Sum of ranks in column B,C	6209 , 3244
6.80747	6.36215	5.11055	10.6649			Mann-Whitney U	1591
7.25671	6.50144	5.28494	11.0815
7.30024	6.56195	5.43304	11.2646			Difference between medians
8.15401	7.25465	5.86385	12.1588			Median of column B	7.691, n=80
8.83986	7.6084	5.95205	12.9321			Median of column C	1.118, n=57
8.87416	7.67833	6.34554	13.3061			Difference: Actual	-6.573
9.8644	7.7036	7.0714	14.3166			Difference: Hodges-Lehmann	-2.812
10.022	8.27467	7.54657	14.4355
10.4321	9.01222	8.06012	15.2853
10.5467	9.10224	8.48054	16.0729
11.3361	9.84104	8.84029	16.5722
11.4434	9.96254	9.48686	16.8848			Column D	BRCA2KO siEXO1#1
12.29	10.0826	10.4855	17.1926			vs.	vs.
13.9776	10.2518	10.7399	17.8059			Column B	BRCA2KO siControl
14.2177	10.5994	10.7674	18.6781
19.4392	10.8062	11.8007	18.8447			Mann Whitney test
19.4863	10.8749	12.0296	25.0725			P value	0.0101
	11.1065	15.5838	0			Exact or approximate P value?	Exact
	11.5753	15.9452	0			P value summary	*
	11.5794	17.9703	0			Significantly different (P < 0.05)?	Yes
	12.7159	19.5903	0.00043			One- or two-tailed P value?	Two-tailed
	12.9761	19.7388	0.002682			Sum of ranks in column B,D	6579 , 4299
	12.9818	21.7734	0.016611			Mann-Whitney U	2021
	13.3295	26.4213	0.048929
	14.0823		0.05349			Difference between medians
	14.1925		1.6375			Median of column B	7.691, n=80
	14.7555		2.47756			Median of column D	2.478, n=67
	15.0109		3.25385			Difference: Actual	-5.213
	16.99		4.16102			Difference: Hodges-Lehmann	-2.341
	17.8957		4.92837
	19.0716		4.97014
	20.4887		8.04419
	23.3085		8.63889
	24.8904		12.415
	25.5611
	27.1593
	30.8653
	0.018442
	7.89983
	8.12026
	10.0847
	10.7692
	11.6278
	14.1769
	15.3834
	17.8617
	22.349

## Sheet: Fig 1c
WT siControl	BRCA1KO siControl	BRCA1KO siMRE11	BRCA1KO siEXO1#1	BRCA1KO siEXO1#2
0	0.000326	0	0	0			Column B	BRCA1KO siControl
0	0.000667	0	0	0			vs.	vs.
0	0.004568	0	0	0			Column A	WT siControl
0	0.005127	0	0	0
3.6e-05	0.080237	7.2e-05	0	0			Mann Whitney test
0.002248	0.178982	0.01879	0	0			P value	0.0006
0.003957	0.25339	0.025259	0.000443	0.001174			Exact or approximate P value?	Exact
0.00397	0.300572	0.055632	0.002492	0.017229			P value summary	***
0.006119	0.491289	0.160248	0.053307	0.027175			Significantly different (P < 0.05)?	Yes
0.012627	0.694028	0.308098	0.112059	0.047376			One- or two-tailed P value?	Two-tailed
0.016825	1.01495	0.352348	0.229602	0.082022			Sum of ranks in column A,B	2635 , 3693
0.026861	1.26701	0.566987	0.313904	0.090192			Mann-Whitney U	982
0.026916	1.36427	0.753914	0.326718	0.114234
0.039064	1.57509	0.826081	0.33719	0.132685			Difference between medians
0.054562	3.24789	1.03356	0.343922	0.145386			Median of column A	2.824, n=57
0.055806	3.92818	1.37564	0.430716	0.156751			Median of column B	10.23, n=55
0.082176	4.07946	1.70806	0.759308	0.188897			Difference: Actual	7.403
0.207996	5.04023	2.05853	0.864975	0.23153			Difference: Hodges-Lehmann	4.736
0.340283	5.34661	2.1945	1.20111	0.602083
0.394489	5.40147	2.27987	1.60809	0.678172
0.442941	5.45409	2.64766	1.79117	0.778743
0.572131	5.94875	2.68791	2.11964	1.37861
1.32753	5.95284	2.6939	3.05072	2.61442			Column C	BRCA1KO siMRE11
1.46445	6.40337	3.34758	3.6405	2.81089			vs.	vs.
1.54743	7.21175	4.88539	3.96937	3.29196			Column B	BRCA1KO siControl
1.86848	7.64182	5.5956	4.46862	4.09173
2.44986	8.342	5.63358	5.13745	4.84382			Mann Whitney test
2.73773	10.2262	5.67868	6.90864	5.25952			P value	0.0303
2.82353	10.6275	6.04962	7.20542	5.74667			Exact or approximate P value?	Exact
2.84071	10.8666	6.7888	7.22855	6.04738			P value summary	*
3.33338	11.7108	6.83826	7.35999	6.18772			Significantly different (P < 0.05)?	Yes
3.78596	12.6921	6.98532	7.6423	7.2155			One- or two-tailed P value?	Two-tailed
4.19643	12.724	7.10235	7.81885	7.50836			Sum of ranks in column B,C	3252 , 2313
4.20428	13.3649	7.40351	8.79564	7.62705			Mann-Whitney U	1038
4.76254	13.5147	7.63528	8.97514	8.65919
4.8209	13.5279	8.29946	9.35783	9.84963			Difference between medians
5.40271	14.332	11.3732	9.45039	10.4591			Median of column B	10.23, n=55
5.40851	15.0667	12.3408	11.7554	12.0332			Median of column C	5.240, n=50
5.90791	16.6295	13.4733	11.9355	14.1988			Difference: Actual	-4.986
6.51232	16.9403	13.7464	14.3699	14.8399			Difference: Hodges-Lehmann	-3.392
6.93655	17.1334	15.4994	14.9759	15.5396
6.97489	17.2305	15.8686	15.0668	17.0644
7.45689	17.9548	15.9955	15.2983	18.9474
8.12503	18.9133	17.7513	18.5487	20.8022
9.15139	21.2538	17.9195	18.5869	21.5043			Column D	BRCA1KO siEXO1#1
9.83576	21.4309	18.4836	19.7047	22.105			vs.	vs.
11.3043	22.663	18.729	22.1716	22.3408			Column B	BRCA1KO siControl
11.9652	22.8632	19.0211	25.1149	24.2167
12.6396	23.7205	24.9144	29.6767	24.6985			Mann Whitney test
14.3053	24.2883	28.8903	32.3896	27.3856			P value	0.0347
18.0273	24.3029		34.8981	28.8417			Exact or approximate P value?	Exact
19.8895	24.5356						P value summary	*
20.7215	26.5415						Significantly different (P < 0.05)?	Yes
20.724	34.1412						One- or two-tailed P value?	Two-tailed
23.9733	36.8317						Sum of ranks in column B,D	3276 , 2395
24.3669							Mann-Whitney U	1069
30.9873
							Difference between medians
							Median of column B	10.23, n=55
							Median of column D	4.469, n=51
							Difference: Actual	-5.758
							Difference: Hodges-Lehmann	-3.195
							Column E	BRCA1KO siEXO1#2
							vs.	vs.
							Column B	BRCA1KO siControl
							Mann Whitney test
							P value	0.0185
							Exact or approximate P value?	Exact
							P value summary	*
							Significantly different (P < 0.05)?	Yes
							One- or two-tailed P value?	Two-tailed
							Sum of ranks in column B,E	3314 , 2357
							Mann-Whitney U	1031
							Difference between medians
							Median of column B	10.23, n=55
							Median of column E	4.092, n=51
							Difference: Actual	-6.134
							Difference: Hodges-Lehmann	-3.12

## Sheet: Fig 1d
WT siControl	BRCA2KO siControl	BRCA2KO siM11	BRCA2KO siEXO1
0	0	0	0			Column B	BRCA2KO siControl
0	0.000348	0	0			vs.	vs.
0	0.000533	0	0			Column A	WT siControl
0	0.069033	0	0
0.0004	0.094156	0	0.000202			Mann Whitney test
0.0014	0.865242	0	0.000417			P value	0.0003
0.0053	0.909751	0	0.000708			Exact or approximate P value?	Exact
0.0094	0.937327	0.000462	0.001653			P value summary	***
0.0161	1.5632	0.000525	0.001752			Significantly different (P < 0.05)?	Yes
0.0233	1.65152	0.001049	0.002075			One- or two-tailed P value?	Two-tailed
0.0328	2.15776	0.010434	0.011117			Sum of ranks in column A,B	7263 , 11073
0.04	2.3767	0.023805	0.02813			Mann-Whitney U	3168
0.0535	2.71226	0.031034	0.051341
0.0849	2.87887	0.037205	0.060514			Difference between medians
0.1601	2.93414	0.04025	0.083542			Median of column A	4.831, n=90
0.1733	3.10989	0.04792	0.08733			Median of column B	9.426, n=101
0.3145	3.14739	0.06085	0.129642			Difference: Actual	4.595
0.448	3.3264	0.062781	0.330798			Difference: Hodges-Lehmann	3.23
0.4659	3.44095	0.06356	0.375108
0.4924	3.50469	0.081418	0.53289
0.5577	3.59801	0.084883	0.579527
0.6046	3.74803	0.183702	0.779552
0.8505	4.55714	0.216894	1.084			Column C	BRCA2KO siM11
1.2594	4.97679	0.280597	1.83096			vs.	vs.
1.7168	5.17769	0.341828	1.84823			Column B	BRCA2KO siControl
1.7823	5.18576	0.443133	2.71379
1.7999	6.01513	0.555098	2.94453			Mann Whitney test
1.8896	6.05502	0.945439	3.34947			P value	<0.0001
2.4508	6.13053	1.11139	3.5437			Exact or approximate P value?	Exact
2.6073	6.21277	1.15735	3.86209			P value summary	****
2.6304	6.53879	1.20054	4.0109			Significantly different (P < 0.05)?	Yes
2.6555	6.57454	1.31525	4.14146			One- or two-tailed P value?	Two-tailed
2.6972	6.58384	1.3742	4.23299			Sum of ranks in column B,C	12243 , 6868
3.3219	6.86204	1.41791	4.25			Mann-Whitney U	2403
3.5075	6.94264	1.67122	4.67299
3.55	6.99947	1.67583	4.78893			Difference between medians
3.6647	7.37287	2.02059	4.90615			Median of column B	9.426, n=101
4.0835	7.49677	2.16938	5.08556			Median of column C	3.556, n=94
4.2412	7.52304	2.19972	5.35286			Difference: Actual	-5.87
4.3163	7.62934	2.24751	5.58889			Difference: Hodges-Lehmann	-4.96
4.3338	7.85424	2.35589	5.68176
4.4376	8.01054	2.41281	5.97027
4.6735	8.15489	2.49628	6.03928
4.7036	8.21428	3.09203	6.30727
4.7799	8.27298	3.34823	6.32053			Column D	BRCA2KO siEXO1
4.8821	8.43002	3.35197	6.68789			vs.	vs.
5.054	8.49884	3.5215	6.85823			Column B	BRCA2KO siControl
5.6355	8.70975	3.59037	7.31597
5.7026	8.9355	3.59789	7.68908			Mann Whitney test
5.7939	9.33329	4.03409	7.80322			P value	<0.0001
6.1964	9.42563	4.1257	7.86001			Exact or approximate P value?	Exact
6.6055	9.52873	4.39867	7.93657			P value summary	****
6.7943	9.61402	4.64934	8.1397			Significantly different (P < 0.05)?	Yes
6.9618	9.64339	4.79922	8.23374			One- or two-tailed P value?	Two-tailed
6.9774	9.64691	4.85101	8.57901			Sum of ranks in column B,D	10382 , 5371
7.0582	9.64921	5.00212	8.70179			Mann-Whitney U	2445
8.1085	9.7373	5.05384	8.70242
8.8202	9.96736	5.16168	8.95353			Difference between medians
8.8526	9.99913	5.20343	9.44425			Median of column B	9.426, n=101
9.0189	10.182	5.28259	9.69114			Median of column D	5.219, n=76
9.1751	10.3921	5.44053	10.3799			Difference: Actual	-4.206
9.269	10.3934	5.7248	11.1998			Difference: Hodges-Lehmann	-3.534
9.433	10.4893	5.92756	11.277
9.4551	10.69	6.17334	11.3667
9.6371	10.8011	6.25101	12.2359
10.177	11.1056	6.74514	12.2583
10.279	11.8223	7.13197	12.5045
10.284	12.2294	7.1526	13.2154
10.901	12.309	7.2029	13.6154
11.032	12.3557	7.2481	13.9474
11.125	12.6032	7.27693	14.597
11.204	12.8388	7.62546	16.5215
11.256	12.8884	8.20716	17.4426
11.571	12.9923	8.33234	18.211
11.841	13.0357	8.56441	18.897
11.864	13.1209	9.22945	23.3812
12.889	13.2773	9.28045
13.078	13.3462	9.35487
13.543	13.3658	9.42155
14.43	13.7374	10.0004
15.348	14.4396	10.137
16.91	14.8025	10.7231
17.719	14.9428	10.9232
19.199	15.0186	11.0938
19.86	15.0372	11.1049
22.885	15.0549	11.4723
23.46	15.5747	11.886
25.168	15.7147	12.7534
27.864	15.9059	13.5421
27.877	16.1304	13.7485
	16.1542	13.8711
	17.846	14.5981
	19.2877	16.009
	20.1786	16.5973
	20.6261
	20.7428
	23.3803
	23.4456
	24.5279
	25.989
	27.945

## Sheet: Fig 1e
WT siControl			WT siControl +S1			BRCA2KO siControl			BRCA2KO siControl +S1			BRCA2KO siMRE11			BRCA2KO siMRE11 +S1			BRCA2KO siEXO1			BRCA2KO siEXO1 +S1
IdU	CldU	Ratio	IdU	CldU	Ratio	IdU	CldU	Ratio	IdU	CldU	Ratio	IdU	CldU	Ratio	IdU	CldU	Ratio	IdU	CldU	Ratio	IdU	CldU	Ratio			Column B	WT siControl +S1
37.06	30.46	0.82191	11.05	19.15	1.73303	9.96	4.61	0.462851	34.19	25.29	0.73969	10.32	12.99	1.25872	14.6	19.82	1.35753	21.13	18.71	0.885471	11.85	15.98	1.34852			vs.	vs.
6.93	11.09	1.60029	12.97	20.96	1.61604	14.54	19.13	1.31568	13.46	7.2	0.534918	12.01	16.02	1.33389	20.63	21.13	1.02424	12.02	18.46	1.53577	15.42	20.85	1.35214			Column A	WT siControl
17.95	26.24	1.46184	17.31	15.06	0.870017	7.86	9.69	1.23282	5.64	11.55	2.04787	14.08	16.21	1.15128	14.32	9.06	0.632682	17.41	16.88	0.969558	11.55	9.93	0.85974
7.3	5.15	0.705479	8.42	9.35	1.11045	18.74	11.63	0.620598	12.45	2.88	0.231325	9.29	8.94	0.962325	18.81	25.01	1.32961	17.65	14.56	0.824929	16.61	16.83	1.01325			Mann Whitney test
8.88	9.64	1.08559	23.58	16.88	0.715861	8.99	10.87	1.20912	14.41	15.46	1.07287	20.64	28.48	1.37984	5.25	9.34	1.77905	18.82	19.33	1.0271	13.14	19.1	1.45358			P value	0.5816
6.94	10.69	1.54035	5.53	9.3	1.68174	8.52	9.7	1.1385	16	9.64	0.6025	21.32	25.65	1.2031	10.08	11.56	1.14683	14.94	17.12	1.14592	9.28	6.94	0.747845			Exact or approximate P value?	Exact
6.68	8.66	1.29641	14.33	6.16	0.429867	17.97	32.62	1.81525	10.77	10.3	0.95636	21.42	25.39	1.18534	4.62	5.86	1.2684	8.37	12.38	1.47909	17.45	23.95	1.37249			P value summary	ns
5.95	9.14	1.53613	3.67	7.86	2.14169	11.92	16.12	1.35235	8.43	2.91	0.345196	33.8	27.73	0.820414	5.74	3.38	0.58885	25.17	13.12	0.521255	14.08	17.21	1.2223			Significantly different (P < 0.05)?	No
2.55	4.52	1.77255	7.38	8.49	1.15041	8.16	16.8	2.05882	9.52	4.59	0.482143	10.7	9.24	0.863551	17.25	13.47	0.78087	17.49	13.27	0.758719	13.57	8.91	0.656595			One- or two-tailed P value?	Two-tailed
5.8	4.13	0.712069	11.92	8.88	0.744966	10.22	7.48	0.731898	6.17	5.17	0.837925	24.52	26.22	1.06933	17.89	4.21	0.235327	17.12	12.99	0.758762	18.52	25.93	1.40011			Sum of ranks in column A,B	2897 , 2881
10.44	9.48	0.908046	8.55	11.59	1.35556	9.67	9.2	0.951396	25.43	19.93	0.78372	11.26	19.55	1.73623	12.38	14.21	1.14782	12.26	12.52	1.02121	13.9	17.3	1.2446			Mann-Whitney U	1341
30.46	29.74	0.976362	10.61	15.59	1.46937	17.34	15.26	0.880046	6.55	6.95	1.06107	15.36	9.14	0.595052	11.41	7.77	0.680982	13.71	14.68	1.07075	17.58	13.3	0.756542
12.99	21.37	1.64511	11.16	17.05	1.52778	15.99	18.51	1.1576	9.44	7.6	0.805085	27.26	20.29	0.744314	13.16	9.24	0.702128	17.24	15.9	0.922274	11.93	12.1	1.01425			Difference between medians
18.56	23.34	1.25754	5.89	8.53	1.44822	10.42	12.99	1.24664	16.94	24.91	1.47048	14.56	16.46	1.13049	14.45	9.47	0.655363	22.59	17.72	0.784418	26.78	20.2	0.754294			Median of column A	1.157, n=52
22.33	7.2	0.322436	5.6	11.82	2.11071	13.69	16.92	1.23594	12.62	5.24	0.415214	19.79	14.61	0.738252	13.04	11.57	0.88727	21.25	22.33	1.05082	13.01	20.47	1.57341			Median of column B	1.090, n=55
26.46	27.67	1.04573	14.38	13.5	0.938804	27.27	42.2	1.54749	11.5	13.39	1.16435	29.52	18.58	0.629404	18.82	14.82	0.78746	10.2	11.55	1.13235	12.02	8.69	0.722962			Difference: Actual	-0.06741
8.53	6.67	0.781946	15.98	6.97	0.43617	11.28	13.25	1.17465	20.05	18.21	0.908229	10.19	10.94	1.0736	13.23	19.62	1.48299	13.73	22.57	1.64385	12.28	9.18	0.747557			Difference: Hodges-Lehmann	-0.04728
28.3	23.9	0.844523	12.97	9.04	0.696993	9.07	10.73	1.18302	15.97	15.87	0.993738	11.36	10.16	0.894366	20.28	14.2	0.700197	11.5	22.7	1.97391	11.56	16.52	1.42907
13.36	11.69	0.875	10.63	22.68	2.13358	14.31	16.64	1.16282	7.99	4.63	0.579474	8.34	8.49	1.01799	14.35	11.65	0.811847	17.49	13.27	0.758719	12.87	13.12	1.01943
39.2	30.71	0.783418	14.15	24.41	1.72509	15.76	21.22	1.34645	7.89	8.38	1.0621	13.1	8.14	0.621374	11.05	10.19	0.922172	10.97	10.69	0.974476	14.67	13.49	0.919564
11.77	27.06	2.29907	14.55	15.86	1.09003	23.21	27.96	1.20465	9.69	10.76	1.11042	32.7	24.32	0.743731	18.08	16.75	0.926438	22.56	34.71	1.53856	17.49	22.42	1.28188
32.64	21.73	0.665748	7.91	5.17	0.653603	10.48	14.28	1.3626	19.21	10.12	0.526809	8.67	8.38	0.966551	10.6	19.91	1.8783	15.17	16.14	1.06394	13.44	18.74	1.39435			Column D	BRCA2KO siControl +S1
9.83	13.6	1.38352	8.14	7.9	0.970516	14.84	11.1	0.747978	10.23	11.02	1.07722	19.31	18.51	0.958571	12.15	12.88	1.06008	19.2	15.17	0.790104	8.09	12.72	1.57231			vs.	vs.
21.12	16.91	0.800663	15.98	23.88	1.49437	13.8	14.15	1.02536	22.69	15.86	0.698986	6.59	7.3	1.10774	9.92	14.7	1.48185	35.94	23.79	0.661937	14.28	12.63	0.884454			Column C	BRCA2KO siControl
11.41	11.95	1.04733	12.84	6.18	0.481308	31.06	30.94	0.996137	17.34	15.46	0.89158	15	13.86	0.924	35.07	32.59	0.929284	10.64	12.14	1.14098	13.32	16.5	1.23874
12.88	13.12	1.01863	30.73	27.9	0.907908	12.56	14.03	1.11704	6.29	9.83	1.5628	18.33	9.12	0.497545	14.45	11.66	0.80692	4.56	7.6	1.66667	11.03	11.14	1.00997			Mann Whitney test
31.07	21.84	0.702929	7.6	13.14	1.72895	11.55	11.14	0.964502	16.26	5.37	0.330258	10.83	16.53	1.52632	18.89	13.97	0.739545	16.43	19.4	1.18077	13.13	16.22	1.23534			P value	<0.0001
16.63	18.76	1.12808	23.46	32.57	1.38832	11.43	14.42	1.26159	15.46	12.45	0.805304	8.36	13.24	1.58373	6.61	7.66	1.15885	13.6	9.41	0.691912	9.87	7.47	0.756839			Exact or approximate P value?	Exact
17.23	21.74	1.26175	8.27	16.43	1.9867	23.84	26.69	1.11955	4.06	5.76	1.41872	12.86	13.14	1.02177	17.01	16.41	0.964727	13.04	13.2	1.01227	7.6	5.47	0.719737			P value summary	****
29.98	23.2	0.773849	19.39	12.54	0.646725	11.83	22.67	1.91631	8.65	13.7	1.58382	8.04	9.59	1.19279	8.74	17.72	2.02746	9.1	10.45	1.14835	14.08	13.36	0.948864			Significantly different (P < 0.05)?	Yes
24.51	25.49	1.03998	13.43	17.95	1.33656	9.64	15.99	1.65871	12.84	10.52	0.819315	19.69	27.63	1.40325	6.59	6.31	0.957511	6.76	16.26	2.40533	10.27	9.17	0.892892			One- or two-tailed P value?	Two-tailed
9.01	7.81	0.866815	7.97	14.55	1.8256	12.53	16.38	1.30726	21.82	14.92	0.683776	7.6	6.81	0.896053	15.68	11.43	0.728954	19.1	14.45	0.756545	16.62	19.27	1.15945			Sum of ranks in column C,D	5312 , 2944
8.16	9.87	1.20956	6.03	5.53	0.917081	11.14	22.67	2.03501	16.24	8.67	0.533867	25.5	23.15	0.907843	17.12	14.81	0.86507	9.86	10.48	1.06288	12.63	8.78	0.69517			Mann-Whitney U	864
33.03	39.2	1.1868	19.08	27.3	1.43082	24.68	29.63	1.20057	12.87	15.16	1.17793	9.01	4.01	0.445061	7.18	7.6	1.0585	21.73	22.82	1.05016	14.06	11.2	0.796586
10.72	15.92	1.48507	4.55	5.63	1.23736	6.78	13.63	2.01032	11.88	7.78	0.654882	15	11.07	0.738	14.69	12.01	0.817563	25.05	27.01	1.07824	7.19	14.69	2.04312			Difference between medians
6.45	8.07	1.25116	11.23	11.15	0.992876	8.55	7.34	0.85848	10.48	3.89	0.371183	11.3	18.56	1.64248	9.11	8.02	0.880351	18.45	27.72	1.50244	25.08	23.02	0.917863			Median of column C	1.173, n=64
14.72	13.2	0.896739	11.04	11	0.996377	5.6	8.91	1.59107	9.82	14.1	1.43585	14.97	15.9	1.06212	14.1	13.07	0.92695	13.17	13.47	1.02278	15.06	17.6	1.16866			Median of column D	0.8176, n=64
16.42	26.12	1.59074	6.94	10.58	1.5245	10.48	11.95	1.14027	11.64	12.89	1.10739	9.99	7.05	0.705706	12.99	12.43	0.95689	10.81	16.75	1.54949	8.26	6.95	0.841404			Difference: Actual	-0.3554
6.89	11.66	1.69231	19.44	12.07	0.620885	11.29	9.95	0.881311	7.22	6.68	0.925208	9.23	10.56	1.1441	5.83	6.56	1.12521	32.56	15.36	0.471744	10.62	11.14	1.04896			Difference: Hodges-Lehmann	-0.3593
17.35	17.48	1.00749	10.49	6.42	0.612011	16.92	13.75	0.812648	8.25	7.21	0.873939	9.99	7.05	0.705706	13.25	12.14	0.916226	17.84	16.03	0.898543	7.31	7.77	1.06293
19.62	28.64	1.45973	9.56	9	0.941423	10.89	11.53	1.05877	8.78	6.55	0.746014	26.18	25.39	0.969824	22.94	21.49	0.936792	12.75	13.84	1.08549	29.04	19.63	0.675964
5.22	7.12	1.36398	5.92	10.9	1.84122	12.8	12.35	0.964844	4.93	4.06	0.823529	14.5	14.32	0.987586	13.96	11.78	0.84384	18.45	17.96	0.973442	12.28	11.97	0.974756
9.27	11.65	1.25674	5.78	1.09	0.188581	9.09	10.48	1.15292	18.47	8.92	0.482945	11.49	10.69	0.930374	35.34	30.1	0.851726	22.23	23.79	1.07018	12.05	8.68	0.720332
11.53	15.91	1.37988	12.98	10.23	0.788136	11.55	16.13	1.39654	10.65	8.13	0.76338	17.97	17.85	0.993322	12.14	18.22	1.50082	10.7	10.08	0.942056	14.1	29.23	2.07305			Column F	BRCA2KO siMRE11 +S1
16.27	20.63	1.26798	6.78	8.52	1.25664	10.38	3.85	0.370906	7.4	6.35	0.858108	5.85	7.73	1.32137	17.51	14.56	0.831525	11.64	9.35	0.803265	15.22	13.67	0.89816			vs.	vs.
8.2	10.33	1.25976	17.03	12.32	0.723429	12.41	16.66	1.34247	17.18	5.89	0.342841				19.3	19.42	1.00622	11.81	5.3	0.448772	12.87	7.6	0.590521			Column E	BRCA2KO siMRE11
20.16	21.97	1.08978	15.49	10.74	0.693351	13.11	18.9	1.44165	15.89	12.05	0.758339				12.14	11.42	0.940692	12.74	17.23	1.35243	15.07	11.25	0.746516
16.27	20.63	1.26798	12.58	10.62	0.844197	8	15.6	1.95	23.33	16.64	0.713245				10.19	16.78	1.64671	8.42	10.93	1.2981	11.89	9.69	0.814971			Mann Whitney test
29.98	30.11	1.00434	9.04	7.53	0.832965	6.57	10.87	1.65449	38.79	36.96	0.952823				12.38	11.16	0.901454	5.83	6.73	1.15437	9.88	10.74	1.08704			P value	0.5511
8.25	12.78	1.54909	9.96	7.09	0.711847	10.55	9.63	0.912796	11.92	8.79	0.737416				19.05	26.46	1.38898	11.79	15.54	1.31807	17.99	14.32	0.795998			Exact or approximate P value?	Exact
13.11	8.74	0.666667	11.42	12.97	1.13573	13.37	16.9	1.26402	25.41	25.55	1.00551				13.48	17.49	1.29748	5.34	10.8	2.02247	40.85	24.21	0.592656			P value summary	ns
5.71	9.1	1.5937	21.36	24.4	1.14232	13.99	116.51	8.32809	16.4	16.78	1.02317				10.1	5.5	0.544554	18.11	15.78	0.871342	9.99	7.9	0.790791			Significantly different (P < 0.05)?	No
			15.87	19	1.19723	23.4	23.32	0.996581	13.63	6.43	0.471753							8.74	8.13	0.930206	9.89	10.43	1.0546			One- or two-tailed P value?	Two-tailed
			17.46	17.17	0.983391	10.35	11.58	1.11884	10.22	2.67	0.261252							20.75	14.81	0.713735	5.54	2.42	0.436823			Sum of ranks in column E,F	2288 , 2465
			8.27	6.68	0.807739	7.13	11.46	1.60729	10.39	16.74	1.61116							15.04	19.3	1.28324	14.42	9.59	0.665049			Mann-Whitney U	1087
						17.57	15.08	0.858281	13.65	13.89	1.01758
						9	11.66	1.29556	11.17	7.61	0.681289															Difference between medians
						6.71	7.86	1.17139	7.35	13.13	1.78639															Median of column E	0.9876, n=45
						19.03	17.42	0.915397	7.21	8.15	1.13037															Median of column F	0.9281, n=52
						13.76	12.85	0.933866	9.48	7.86	0.829114															Difference: Actual	-0.05947
						33.28	32.49	0.976262	15.39	5.71	0.37102															Difference: Hodges-Lehmann	-0.03304
						24.37	20.07	0.823554	17.03	11	0.645919
						13.63	12.59	0.923698	7.86	7.6	0.966921
						19.58	23.23	1.18641	12.59	9.73	0.772836
									8.91	8.52	0.956229
									8.53	6.96	0.815944															Column H	BRCA2KO siEXO1 +S1
																										vs.	vs.
																										Column G	BRCA2KO siEXO1
																										Mann Whitney test
																										P value	0.2064
																										Exact or approximate P value?	Exact
																										P value summary	ns
																										Significantly different (P < 0.05)?	No
																										One- or two-tailed P value?	Two-tailed
																										Sum of ranks in column G,H	3265 , 2841
																										Mann-Whitney U	1301
																										Difference between medians
																										Median of column G	1.050, n=55
																										Median of column H	0.9489, n=55
																										Difference: Actual	-0.1013
																										Difference: Hodges-Lehmann	-0.07064
Independent Replicate
WT siControl			WT siControl +S1			BRCA2KO siControl			BRCA2KO siControl +S1			BRCA2KO siMRE11			BRCA2KO siMRE11 +S1			BRCA2KO siEXO1			BRCA2KO siEXO1 +S1
IdU	CldU	Ratio	IdU	CldU	Ratio	IdU	CldU	Ratio	IdU	CldU	Ratio	IdU	CldU	Ratio	IdU	CldU	Ratio	IdU	CldU	Ratio	IdU	CldU	Ratio
10.33	5.64	0.545983	11.65	8.83	0.75794	11.35	7.99	0.703965	13.05	15.58	1.19387	10.79	5.24	0.485635	10.11	7.24	0.716123	20.16	20.17	1.0005	5.03	7.56	1.50298
25.74	37.35	1.45105	5.96	5.24	0.879195	14.11	12.42	0.880227	9.85	3.3	0.335025	6.54	7.97	1.21865	6.78	4.78	0.705015	12.52	11.38	0.908946	12.3	3.36	0.273171
11.58	10.79	0.931779	7.06	3.85	0.545326	10.21	9.4	0.920666	23.56	5.8	0.24618	22.77	25.46	1.11814	7.32	5.03	0.687158	11.14	12.03	1.07989	9.1	5.9	0.648352
24.05	9.72	0.404158	17.41	9.98	0.573234	9.63	5.21	0.541018	9.89	4.67	0.472194	8.24	7.3	0.885922	8.84	10.17	1.15045	22.13	37.61	1.6995	6.14	5.93	0.965798
28.42	13.82	0.486277	5.12	5	0.976562	6.66	6.36	0.954955	9.18	4.81	0.523965	5.78	4.38	0.757785	9.11	11.51	1.26345	26.82	32.43	1.20917	11.51	4.81	0.417897
19.32	9.6	0.496894	6.82	6.42	0.941349	11.79	11.04	0.936387	9.38	5.12	0.545842	11.27	6.67	0.591837	11.23	10.44	0.929653	9.53	5.63	0.590766	8.59	5.14	0.59837
8.21	12.67	1.54324	4.48	3.97	0.886161	6.71	7.48	1.11475	19.84	11.53	0.581149	13.37	12.02	0.899028	7.69	6.6	0.858257	17.78	21.68	1.21935	9.74	7.42	0.761807
16.05	13.72	0.854829	11.39	6.27	0.550483	5.86	8	1.36519	7.6	3.69	0.485526	26.94	30.77	1.14217	8.76	3.91	0.446347	7.43	6.14	0.82638	16.09	10.88	0.676196
12.3	9.22	0.749593	10.24	4.97	0.485352	6.24	5.94	0.951923	17.36	12.04	0.693548	8.81	16.63	1.88763	8.96	6.52	0.727679	17.96	14.89	0.829065	9.38	4.86	0.518124
18.46	20.73	1.12297	12.28	7.55	0.614821	8.11	5.64	0.695438	19.89	4.94	0.248366	4.62	9.87	2.13636	10.16	6.02	0.59252	11.42	12.29	1.07618	10.87	7.73	0.711132
9.74	4.52	0.464066	7.12	5.66	0.794944	8.42	5.59	0.663895	18.5	5.45	0.294595	15.8	28.97	1.83354	7.06	4.38	0.620397	17.96	20.41	1.13641	10.74	4.61	0.429236
17.31	8.7	0.5026	6.1	6.8	1.11475	8.11	9.56	1.17879	8.31	7.22	0.868833	12.12	6.27	0.517327	15.48	6.52	0.421189	7	9.61	1.37286	5.46	3.69	0.675824
19.32	26.92	1.39337	8.24	4.4	0.533981	6.97	4.92	0.705882	20.04	5.96	0.297405	11.79	15.73	1.33418	18.45	32.87	1.78157	8.05	3.32	0.412422	22.33	24.44	1.09449
16.12	18.8	1.16625	6.25	3.71	0.5936	7.76	5.62	0.724227	20.22	7.61	0.37636	10.91	7.29	0.668194	7.45	9.85	1.32215	8.57	9.65	1.12602	6.14	6.15	1.00163
14.84	8.71	0.586927	9.09	3.87	0.425743	8.87	8.62	0.971815	6.71	3.85	0.57377	16.01	12.68	0.792005	16.12	17.43	1.08127	5.27	8.33	1.58065	13.45	15.52	1.1539
13.2	7.93	0.600758	17.29	7.8	0.451128	11.29	6.96	0.616475	16.72	16.26	0.972488	5.59	10.49	1.87657	15.61	15.75	1.00897	14.71	5.59	0.380014	7.03	8.83	1.25605
20.99	17.14	0.816579	14.2	8	0.56338	10.39	6.97	0.670837	11.57	5.54	0.478825	15.36	14.27	0.929036	8.63	12.11	1.40324	5.3	4.25	0.801887	4.62	6.95	1.50433
11.42	16.25	1.42294	6.01	4.17	0.693844	5.07	6.46	1.27416	14.83	7.19	0.484828	6.8	10.71	1.575	13.49	13.05	0.967383	5.17	6.65	1.28627	6.4	9.1	1.42187
25.09	18.09	0.721004	19.84	10.64	0.53629	8.36	6.49	0.776316	12.71	4.46	0.350905	9.61	13.83	1.43913	13.31	16.76	1.2592	22.51	21.53	0.956464	13.56	15.75	1.1615
15.36	18.93	1.23242	10.77	5.12	0.475395	9.21	8.39	0.910966	23.57	17.99	0.763258	5.74	8.06	1.40418	9.21	10.62	1.15309	18.69	16	0.856073	17.51	21.9	1.25071
7.71	3.76	0.487678	5.32	4.18	0.785714	16.29	10.77	0.661142	14.09	6.09	0.432221	8.57	12.93	1.50875	30.74	35.69	1.16103	12.69	6.7	0.527975	13.05	15.12	1.15862
13.69	10.09	0.737034	11.4	7.19	0.630702	4.87	5.39	1.10678	15.84	6.59	0.416035	11.63	13.46	1.15735	22.26	25.33	1.13792	18.2	16.25	0.892857	11.14	17.66	1.58528
11.26	10.35	0.919183	13.11	8.59	0.655225	9.76	5.98	0.612705	17.36	11.44	0.658986	5.06	12.55	2.48024	9.28	11.57	1.24677	19.7	16.76	0.850761	9.2	16.88	1.83478
13.8	26.75	1.93841	5.83	4.09	0.701544	12.54	4.71	0.375598	12.4	6.77	0.545968	11.02	13.65	1.23866	18.55	15.88	0.856065	9.98	6.82	0.683367	13.09	14.58	1.11383
15.23	28.91	1.89823	13.38	7.04	0.526158	9.38	7.25	0.772921	7.89	4.31	0.546261	13.05	11.34	0.868966	20.47	33.26	1.62482	11.77	9.43	0.801189	11.51	9.99	0.867941
14.07	10.62	0.754797	7.7	6.1	0.792208	5.75	3.67	0.638261	10.51	4.95	0.47098	5.03	10.01	1.99006	13.84	12.03	0.86922	9.62	20.4	2.12058	13.9	20.24	1.45612
11.51	8.35	0.725456	8.98	17.01	1.89421	6.87	7.5	1.0917	9.11	8.11	0.890231	8.2	12.94	1.57805	12.92	17.01	1.31656	10.78	18.25	1.69295	8.6	12.29	1.42907
14.65	14.45	0.986348	11.28	11.31	1.00266	5.27	6.29	1.19355	7.55	13.82	1.83046	6.83	7.94	1.16252	15.75	18.68	1.18603	19.09	14.97	0.78418	7.87	6.52	0.828463
12.82	21.49	1.67629	14.13	16.5	1.16773	7.21	7.1	0.984743	13.47	4.23	0.314031	12.88	17.14	1.33075	6.3	7.59	1.20476	18.55	5.41	0.291644	5.87	10.36	1.76491
11.52	10.5	0.911458	13.46	22.9	1.70134	8.87	8.74	0.985344	9.91	3.98	0.401615	12.63	16	1.26683	13.24	19.84	1.49849	6.95	3.2	0.460432	14.45	12.73	0.880969
11.68	5	0.428082	3.97	9.84	2.47859	5.89	3.9	0.662139	9.11	8.11	0.890231	8.76	15.87	1.81164	14.22	4.87	0.342475	20.37	17.71	0.869416	19.47	23.3	1.19671
15.38	5.81	0.377763	13.65	16.38	1.2	10.69	7.1	0.664172	15.71	6.62	0.421388	17.8	11.78	0.661798	19.47	6.67	0.342578	15.09	15.73	1.04241	24.57	20.77	0.84534
8.76	8.86	1.01142	14.89	19.19	1.28878	16.6	13.49	0.812651	12.19	6.46	0.529943	17.54	14.97	0.853478	8.59	15.74	1.83236	25.94	21.64	0.834233	11.64	9.59	0.823883
14.33	24.44	1.70551	25.98	33.4	1.2856	13.58	12.8	0.942563	9	7.47	0.83	14.22	13.66	0.960619	20.86	20.5	0.982742	27.98	31.36	1.1208	22.95	19.33	0.842266
28.2	19.58	0.694326	14.08	18.55	1.31747	18.54	7.13	0.384574	9.51	5.3	0.557308	15.09	18.04	1.19549	14.8	26.11	1.76419	24.33	18.17	0.746815	14.13	13.36	0.945506
18.68	12.92	0.691649	4.65	8.92	1.91828	16.83	13.71	0.814617	13.05	5.95	0.455939	18.56	23.83	1.28394	12.03	16.03	1.3325	14.33	12.67	0.884159	16.39	11.79	0.719341
15.5	5.09	0.328387	8.2	6.5	0.792683	7.75	9.1	1.17419	12.07	4.94	0.409279	13.52	18.91	1.39867	11.64	23.28	2	5.41	7.42	1.37153	36.33	31.85	0.876686
12.15	12.29	1.01152	5.72	9.59	1.67657	16.09	8.62	0.535736	12.94	6	0.463679	23.84	29.62	1.24245	5.3	6.02	1.13585	16.26	13.43	0.825953	28.58	23.31	0.815605
8.96	14.04	1.56696	6.4	9.09	1.42031	7.99	5.37	0.67209	17.61	5.86	0.332765	10.55	13.05	1.23697	34.66	49.25	1.42095	12.56	11.05	0.879777	13.31	11.88	0.892562
10.02	14.47	1.44411	9.34	9.34	1	16.73	9.4	0.561865	7.2	3.71	0.515278	11.72	7.42	0.633106	16.63	22.42	1.34817	15.62	12.56	0.804097	21.24	12.45	0.586158
7.68	17.14	2.23177	6.92	8.89	1.28468	9.4	7.1	0.755319				8.32	11.55	1.38822	10.36	13.07	1.26158	19.72	16.43	0.833164	6.03	6.95	1.15257
9.89	13.93	1.40849	7.81	8.7	1.11396	8.02	7.44	0.927681				11.02	7.58	0.68784	12.31	16.76	1.36149	8.59	8.87	1.0326	7.29	8.84	1.21262
15.6	13.07	0.837821	26.01	30.32	1.16571	9.12	8.87	0.972588				5.81	5.89	1.01377	8.32	6.75	0.811298	8.7	8.85	1.01724	20.66	15.35	0.742982
14.2	16.69	1.17535	20.98	20.08	0.957102	6.63	4.84	0.730015				13.79	14.72	1.06744	23.82	25.2	1.05793	6.91	8.83	1.27786	31.22	30.6	0.980141
20.59	18.95	0.92035	5.43	10.88	2.00368	6.44	4.56	0.708075				5.81	8.06	1.38726	18.8	21.25	1.13032	20.63	15.62	0.75715	23.67	17.75	0.749894
18.68	26.56	1.42184				9.75	12.41	1.27282				25.77	23.42	0.908809	15.75	7.7	0.488889	8.33	4.88	0.585834	10.65	11.39	1.06948
15.62	8.73	0.558899				13.82	6.58	0.476122				11	9.5	0.863636	34.66	31.91	0.920658	16.01	12.56	0.78451	11.26	16.91	1.50178
						16.89	22.94	1.3582				9.95	10	1.00503	5.96	12.92	2.16779	12.56	8.19	0.65207	12.41	9.98	0.80419
						6.08	6.02	0.990132				8.54	21.88	2.56206	9.47	24.05	2.5396	18.15	15.35	0.84573	9.35	6.52	0.697326
						5.07	4	0.788955				6.94	10.95	1.57781	23.41	22.39	0.956429	15.18	30.45	2.00593	12.28	9.48	0.771987
												13.61	4.99	0.366642				9.86	5.39	0.546653	6.78	8.57	1.26401
																		12.63	19.59	1.55107	8.2	9.39	1.14512
																		17.98	19.96	1.11012	5.96	6	1.00671
																		7.98	13.56	1.69925	11.4	8.22	0.721053
																		7.2	14.6	2.02778

## Sheet: Fig 1f
WT siControl			WT siControl +S1			BRCA1KO siControl			BRCA1KO siControl +S1			siMRE11 HU			siMRE11 HU+S1			siEXO1 HU			siEXO1 HU+S1
IdU	CldU	Ratio	IdU	CldU	Ratio	IdU	CldU	Ratio	IdU	CldU	Ratio	IdU	CldU	Ratio	IdU	CldU	Ratio	IdU	CldU	Ratio	IdU	CldU	Ratio			Column B	WT siControl +S1
12.63	19.91	1.57641	9.1	4.65	0.510989	13.61	17.98	1.32109	14.65	11.57	0.789761	9.28	20.12	2.1681	11.44	10.32	0.902098	7.4	8.51	1.15	8.86	9.11	1.02822			vs.	vs.
9.96	17.72	1.77912	15.05	16	1.06312	8.98	11.17	1.24388	13.16	16.05	1.2196	13.72	5.71	0.416181	9.6	15.77	1.64271	31.29	23.09	0.737935	14.66	18.77	1.28035			Column A	WT siControl
8.15	9.87	1.21104	8.5	8.86	1.04235	12.04	21.98	1.82558	25.49	13.59	0.53315	7.78	12.32	1.58355	10.44	6.27	0.600575	15.94	15.57	0.976788	10.83	11.29	1.04247
15.05	13.84	0.919601	18.57	20.99	1.13032	7.4	7.45	1.00676	6.8	4.73	0.695588	5.95	10.56	1.77479	3.74	9.25	2.47326	19.36	19.14	0.988636	8.86	3	0.3386			Mann Whitney test
9.72	8.64	0.888889	12.88	12.14	0.942547	13.49	10.07	0.746479	8.74	7.39	0.845538	15.69	14.58	0.929254	8.72	8.74	1.00229	12.9	15.69	1.21628	10.81	13.4	1.23959			P value	0.717
12.86	5.59	0.434681	17.84	9.47	0.53083	15.31	14.57	0.951666	18.36	19.55	1.06481	9.83	12.5	1.27162	13.72	7.19	0.524052	6.07	8.62	1.4201	6.32	13.36	2.11392			Exact or approximate P value?	Exact
8.56	15.3	1.78738	14.08	9.95	0.706676	10.06	6.92	0.687873	26.92	25.38	0.942793	15.91	16.22	1.01948	5.83	4.17	0.715266	11.71	15.12	1.2912	19.18	16.5	0.860271			P value summary	ns
14.2	18.95	1.33451	17.25	22.81	1.32232	6.47	11.42	1.76507	6.49	3.76	0.579353	8.86	7.14	0.805869	11.94	14.32	1.19933	9.72	11	1.13169	6.45	6.31	0.978295			Significantly different (P < 0.05)?	No
10.96	19.78	1.80474	14.7	19.54	1.32925	10.08	12.5	1.24008	18.56	7.21	0.38847	13.72	11.31	0.824344	10.19	11.69	1.1472	17.73	29.45	1.66103	12.11	33.91	2.80017			One- or two-tailed P value?	Two-tailed
5.84	8.74	1.49658	14.66	9.15	0.624147	17.63	15.17	0.860465	9.84	6.07	0.61687	12.69	15.9	1.25296	7.89	6.1	0.773131	10.5	14.6	1.39048	10.76	10.68	0.992565			Sum of ranks in column A,B	9688 , 8457
8.99	6.07	0.675195	10.83	9.54	0.880886	12.14	9.37	0.771829	11.22	7.06	0.629234	7.81	6.8	0.870679	9.59	14.54	1.51616	12.31	9.7	0.787977	4.76	5.63	1.18277			Mann-Whitney U	4362
7.19	7.5	1.04312	6.14	6.32	1.02932	12.15	8.52	0.701235	17.6	8.45	0.480114	11.9	14.81	1.24454	5.71	5.35	0.936953	9.22	10.83	1.17462	13.35	28.4	2.12734
11.09	23.18	2.09017	8.98	13.1	1.4588	13.2	10.11	0.765909	21.18	15.54	0.733711	21.1	27.2	1.2891	4.01	4.14	1.03242	9	17.2	1.91111	8.12	10.68	1.31527			Difference between medians
8.44	7.41	0.877962	9.71	8.76	0.902163	9.86	10.32	1.04665	7.19	5.72	0.795549	9.88	15.05	1.52328	10.69	11.06	1.03461	11.4	13.11	1.15	28.72	40.83	1.42166			Median of column A	0.9874, n=100
19.06	32.89	1.7256	17.24	14.77	0.856729	11.9	7.77	0.652941	10.98	9.27	0.844262	13.5	19.46	1.44148	9.22	5.74	0.62256	11.22	8.87	0.790553	6.72	13.96	2.07738			Median of column B	0.9661, n=90
12.88	8.86	0.687888	15.57	20.05	1.28773	17.99	28.9	1.60645	6.4	3.4	0.53125	12.5	12.43	0.9944	12.26	10.23	0.834421	10.88	9.26	0.851103	16.76	13.84	0.825776			Difference: Actual	-0.02126
17.66	7.6	0.430351	13.11	8.76	0.668192	10.15	11.16	1.09951	11.89	5.21	0.438183	9.11	10.57	1.16026	13.17	18.57	1.41002	6.3	7.77	1.23333	7.06	6.92	0.98017			Difference: Hodges-Lehmann	-0.0163
18.81	20.39	1.084	11.69	9.08	0.776732	5.27	6.83	1.29602	6	3.07	0.511667	8.78	11.16	1.27107	12.15	8.1	0.666667	25.97	21.33	0.821332	9.15	6.44	0.703825
8.79	11.31	1.28669	26.11	13.17	0.504404	15.8	14.2	0.898734	13.31	6.71	0.504132	17.7	18.28	1.03277	13.25	16.75	1.26415	9.58	12.99	1.35595	8.62	7.8	0.904872
19.19	20.32	1.05888	23	27.06	1.17652	20.51	14.45	0.704534	9.4	8.9	0.946809	17.02	18.89	1.10987	4.8	5.37	1.11875	8.9	10.72	1.20449	9.35	12.14	1.2984
17.78	17.68	0.994376	15.42	7.57	0.490921	14.93	16.47	1.10315	11.4	9.49	0.832456	30.69	26.58	0.86608	11.31	9.97	0.881521	10.13	9.22	0.910168	8.14	5.89	0.723587
12.75	11.89	0.932549	15.05	19.07	1.26711	7.76	11.65	1.50129	8.13	4.18	0.514145	6.22	6.8	1.09325	14.46	17.38	1.20194	9.95	8.19	0.823116	4.25	5.36	1.26118			Column D	BRCA1KO siControl +S1
8.05	7.78	0.96646	5.77	7.2	1.24783	16.15	14	0.866873	15.17	14.28	0.941332	12.74	17.41	1.36656	17.24	16.16	0.937355	10.07	6.98	0.693148	13.97	12.86	0.920544			vs.	vs.
9.95	9.48	0.952764	19.9	27.95	1.40452	36.58	25.36	0.693275	20.79	23.4	1.12554	11.67	17.23	1.47644	7.43	13.91	1.87214	11.69	11.29	0.965783	14.35	11.41	0.795122			Column C	BRCA1KO siControl
6.31	10.37	1.64342	28.17	25.7	0.912318	13.42	10.83	0.807004	23	14.81	0.643913	7.99	16.39	2.05131	11.86	10.56	0.890388	30.55	24.81	0.812111	6.68	5.6	0.838323
7.74	10.19	1.31654	22.16	10.95	0.494134	12.65	16.02	1.2664	13.85	8.28	0.597834	11.22	13.79	1.22906	14.84	22.41	1.51011	9.68	24.62	2.54339	9.59	10.92	1.13869			Mann Whitney test
15.33	11.57	0.754729	14.47	15.66	1.08224	11.47	13.11	1.14298	15.65	9.39	0.6	20.68	23.42	1.1325	23.42	19.39	0.827925	10.97	8.89	0.810392	5.71	5	0.875657			P value	<0.0001
15.55	17.13	1.10161	9.6	6.03	0.628125	24.79	10	0.403388	21.23	12.95	0.609986	9.71	12.5	1.28733	6.8	11.77	1.73088	9.35	10	1.06952	9.59	6.32	0.65902			Exact or approximate P value?	Exact
24.76	10.8	0.436187	11.54	16.17	1.40121	17.62	10.59	0.601022	16.62	9.26	0.55716	10.81	11.9	1.10083	24.39	24.28	0.99549	12.35	19.42	1.57247	14.08	11.53	0.818892			P value summary	****
11.07	13.11	1.18428	11.41	14.45	1.26643	14.85	14.93	1.00539	18.33	13.56	0.739771	10.58	11.42	1.0794	29.97	21.61	0.721054	16.12	20.76	1.28784	8.67	9.75	1.12457			Significantly different (P < 0.05)?	Yes
7.16	5.4	0.75419	10.32	7.28	0.705426	13.96	15.71	1.12536	8.3	6.95	0.837349	23.02	13.74	0.596872	30.46	31.15	1.02265	11.12	16.63	1.4955	8.62	10.56	1.22506			One- or two-tailed P value?	Two-tailed
4.13	4.4	1.06538	22.13	18.81	0.849977	13.66	15.09	1.10469	8.64	6.32	0.731481	9.47	9.76	1.03062	13.35	6.01	0.450187	8.28	7.29	0.880435	17.6	6.19	0.351705			Sum of ranks in column C,D	12440 , 6475
10.2	16.4	1.60784	9.11	5.1	0.559824	8.9	8.87	0.996629	12.52	18.83	1.50399	15.83	13.26	0.83765	16.81	20.76	1.23498	5.59	7.04	1.25939	24.85	23.79	0.957344			Mann-Whitney U	2197
12.5	11.77	0.9416	10.9	11.45	1.05046	11.9	14.21	1.19412	24.11	12.95	0.537122	12.09	12.74	1.05376	14.13	19.2	1.35881	9.89	11.18	1.13043	8.1	10.08	1.24444
15.94	12.01	0.75345	19.42	8.27	0.42585	8.16	9.96	1.22059	6	3.04	0.506667	8.22	16.02	1.94891	14.33	20.41	1.42428	8.6	7.04	0.818605	12.62	9.23	0.731379			Difference between medians
9.59	12.01	1.25235	7.16	11.54	1.61173	12.51	11.2	0.895284	6.52	6.71	1.02914	11.76	12.39	1.05357	8.86	7.77	0.876975	10.02	11.9	1.18762	6.69	4.86	0.726457			Median of column C	1.009, n=102
12.99	15.53	1.19554	15.8	11.05	0.699367	11.05	9	0.81448	8.62	4.86	0.563805	13.35	15.57	1.16629	8.66	3.88	0.448037	6.76	7.89	1.16716	6.43	6.44	1.00156			Median of column D	0.7293, n=92
15.18	15.81	1.0415	24.54	25.22	1.02771	9.78	14	1.43149	10.52	7.29	0.692966	9.96	14.23	1.42871	5.36	7.84	1.46269	7.49	9.96	1.32977	6.8	9.24	1.35882			Difference: Actual	-0.2795
26.99	20.07	0.743609	9.66	11.07	1.14596	20.75	26.62	1.28289	15.25	18.83	1.23475	11.41	12.01	1.05259	18.94	29.54	1.55966	5.46	6.03	1.1044	11.17	20.51	1.83617			Difference: Hodges-Lehmann	-0.2752
21.48	17.48	0.81378	14.2	17.62	1.24085	7.12	4.98	0.699438	14	10.44	0.745714	10.37	9.11	0.878496	7.04	9.84	1.39773	21.93	22.39	1.02098	12.33	21.84	1.77129
9.61	10.32	1.07388	10.69	13.47	1.26006	16.43	12.14	0.738892	6.09	7.18	1.17898	9.34	7.35	0.786938	11.29	12.99	1.15058	4.18	3.76	0.899522	5.95	11.06	1.85882
9.61	9.71	1.01041	8.01	4.57	0.570537	21.23	10.71	0.504475	11.54	11.41	0.988735	7.05	8.15	1.15603	17.05	20.02	1.17419	11.23	14.85	1.32235	9.52	7.19	0.755252
21.75	23.08	1.06115	18.94	21.6	1.14044	15.01	15.17	1.01066	22.64	10.69	0.472173	12.76	8.76	0.68652	10.12	7.52	0.743083	13.89	15.05	1.08351	10.59	10.11	0.954674
13.59	7.8	0.573951	8.4	11.29	1.34405	11.04	11.8	1.06884	8.62	6.68	0.774942	15.67	27.85	1.77728	6.57	4.49	0.683409	4.71	10.71	2.27389	10.74	14.33	1.33426			Column F	BRCA1KO siMRE11 +S1
13.88	12.89	0.928674	8.1	13.63	1.68272	14.44	14.3	0.990305	16.92	14.56	0.86052	6.55	18.21	2.78015	5.95	8.69	1.4605	10.76	12.87	1.1961	11.77	21.44	1.82158			vs.	vs.
14.08	11.3	0.802557	10.72	2.41	0.224813	15.33	9.75	0.636008	15.17	6.68	0.440343	22.98	22.9	0.996519	7.52	9.96	1.32447	13.73	10	0.728332	5.65	5.03	0.890265			Column E	BRCA1KO siMRE11
14.7	27.43	1.86599	6.25	7.54	1.2064	17.61	17.72	1.00625	14.69	10.09	0.686862	13.73	11.22	0.817189	16.62	16.39	0.986161	10.07	17.34	1.72195	7.16	2.92	0.407821
10.32	23.06	2.2345	12.62	11.04	0.874802	12.58	10.45	0.830684	21.52	23.45	1.08968	22.76	31.43	1.38093	5.71	5.96	1.04378	18.73	11	0.587293	12.87	21.03	1.63403			Mann Whitney test
6.67	7.24	1.08546	23.7	16.06	0.677637	14.04	12.01	0.855413	21.97	17.87	0.813382	19.47	15.19	0.780175	12.02	8.39	0.698003	14.88	10.8	0.725806	3.9	6.45	1.65385			P value	0.0511
20.51	22.46	1.09508	18.57	19.78	1.06516	10.44	13.96	1.33716	9.48	9.26	0.976793	18.45	12.6	0.682927	11.29	9.24	0.818423	12.28	18.97	1.54479	23.54	26.99	1.14656			Exact or approximate P value?	Exact
11.9	11.41	0.958824	17.22	15.65	0.908827	8.13	5.27	0.648216	16.46	13.89	0.843864	12.33	11.68	0.947283	9.7	13.84	1.4268	8.33	14.22	1.70708	15.66	26.21	1.67369			P value summary	ns
11.33	11.17	0.985878	17.48	7.06	0.40389	19.9	20.04	1.00704	17.02	9.51	0.558754	12.98	23.81	1.83436	28.52	35.14	1.23212	8.66	14.23	1.64319	6.89	10.8	1.56749			Significantly different (P < 0.05)?	No
26.09	17.48	0.669989	4.48	5.7	1.27232	29.58	24.43	0.825896	13.61	6.2	0.455547	7.78	10.81	1.38946	12.38	8.77	0.708401	9.8	12.67	1.29286	9.98	16.8	1.68337			One- or two-tailed P value?	Two-tailed
17.23	20.99	1.21822	20.78	24.15	1.16218	19.02	14.2	0.746583	9.12	6.2	0.679825	17.3	25	1.44509	8.26	5.35	0.6477	11.3	8.38	0.741593	16.15	19.92	1.23344			Sum of ranks in column E,F	10307 , 7271
17.23	13.96	0.810215	5.95	7.17	1.20504	25.21	29.01	1.15073	6.58	5.07	0.770517	6.9	10.44	1.51304	6.37	7.78	1.22135	13.32	14.48	1.08709	21.84	14.7	0.673077			Mann-Whitney U	3616
13.59	22.45	1.65195	14.96	14.69	0.981952	7.21	8.1	1.12344	10.7	8.07	0.754206	8.49	15.65	1.84335	13.28	7.69	0.579066	11.77	8.98	0.762957	16.82	27.31	1.62366
17.12	11.95	0.698014	8.51	14.57	1.7121	9.3	13.71	1.47419	10.52	6.36	0.604563	18.35	26.95	1.46866	20.94	15.06	0.719198	12.34	14.56	1.1799	6.5	5.12	0.787692			Difference between medians
12.9	16.14	1.25116	10.72	8.27	0.771455	18.01	21.87	1.21433	11.47	6.86	0.598082	35.06	21.25	0.606104	14.03	8.5	0.605845	18.7	20.2	1.08021	11.61	7.04	0.606374			Median of column E	1.101, n=102
18.94	23.3	1.2302	10.93	7.1	0.649588	19.13	21.85	1.14219	13.79	8	0.580131	13.73	12.55	0.914057	11.92	14.45	1.21225	14.31	14.93	1.04333	12.14	23.84	1.96376			Median of column F	1.000, n=85
25.69	27.67	1.07707	10.54	6.8	0.645161	5.98	5.63	0.941472	8	3	0.375	7.89	9.59	1.21546	10.12	8.6	0.849802	18.32	33.32	1.81878	9.5	9	0.947368			Difference: Actual	-0.101
23.79	16.99	0.714166	15.78	18.34	1.16223	5.47	9.49	1.73492	13.07	14.64	1.12012	8.58	7.65	0.891608	13.36	10.24	0.766467	25.57	28.42	1.11146	28.03	41.59	1.48377			Difference: Hodges-Lehmann	-0.09871
14.69	15.53	1.05718	33.13	30.71	0.926954	7.77	11.34	1.45946	28.16	10.81	0.383878	14.11	12.28	0.870305	19.13	16.88	0.882384	16.75	19.46	1.16179	19.27	11.53	0.598339
10.98	13.35	1.21585	14.57	12.33	0.846259	15.8	18.21	1.15253	11.55	18.54	1.60519	9.84	3.95	0.401423	7.23	7.28	1.00692	14.76	24.16	1.63686	5.7	7.11	1.24737
13.35	7.78	0.582772	9.03	6.64	0.735327	13.37	18.46	1.3807	14.64	9.95	0.679645	9.71	12.44	1.28115	10.51	12.99	1.23597	9.98	14.13	1.41583	7.52	9.71	1.29122
15.84	15.6	0.984848	23.62	13.85	0.586367	21.72	16.52	0.760589	21.5	11.65	0.54186	18.81	15.48	0.822967	6.26	8.51	1.35942	14.33	15.66	1.09281	16.21	18.22	1.124
19.3	33.13	1.71658	8.01	11.17	1.39451	13.88	9.49	0.683718	13.07	5.83	0.44606	14.81	9.47	0.639433	12.31	13.6	1.10479	37.84	34.74	0.918076	12.74	9.25	0.72606			Column H	BRCA1KO siEXO1 +S1
12.04	11.94	0.991694	12.68	14.85	1.17114	8.98	9.23	1.02784	12.73	9.52	0.74784	8.94	9.1	1.0179	10.3	9.59	0.931068	8.43	9.35	1.10913	7.89	3.45	0.437262			vs.	vs.
7.54	7.91	1.04907	27.12	25.67	0.946534	27.69	21.22	0.766342	11.62	8.45	0.727194	11.77	8.6	0.730671	12.87	7.3	0.567211	12.51	20.16	1.61151	10.68	3.28	0.307116			Column G	BRCA1KO siEXO1
13.96	15.42	1.10458	6.92	6.86	0.991329	14.82	11.77	0.794197	13.79	8.39	0.608412	8.18	6.11	0.746944	13.01	9.87	0.758647	29.51	25.38	0.860047	14.21	33.75	2.37509
15.2	19.54	1.28553	12.05	13.11	1.08797	10.84	10.19	0.940037	9.64	16.47	1.70851	14.35	20.87	1.45436	5.71	6.14	1.07531	19.84	36.83	1.85635	10.56	11.7	1.10795			Mann Whitney test
10.58	4.49	0.424386	14.14	10.44	0.738331	12.87	14.7	1.14219	9.48	6.68	0.704641	21.05	16.38	0.778147	15.2	16.04	1.05526	8.98	11.07	1.23274	12.5	13.38	1.0704			P value	0.6399
8.98	6.71	0.747216	8.74	10.71	1.2254	20.05	20.97	1.04589	14	10.68	0.762857	15.22	17.15	1.12681	11.17	8.79	0.786929	4.25	10.57	2.48706	7.86	8	1.01781			Exact or approximate P value?	Exact
14.44	16.56	1.14681	21.31	19.2	0.900985	20.63	21.24	1.02957	11.45	12.78	1.11616	12.86	11.05	0.859253	8.88	5.98	0.673423	12.76	13.12	1.02821	9.84	9.62	0.977642			P value summary	ns
17.73	14.08	0.794134	33.6	26	0.77381	10.33	12.99	1.2575	15.33	8.48	0.553164	34.87	26.94	0.772584	15.3	13	0.849673	30.11	30.61	1.01661	6.09	4.93	0.809524			Significantly different (P < 0.05)?	No
13.42	10.45	0.778689	20.53	16.47	0.802241	28.78	30.82	1.07088	11.88	8.71	0.733165	9.59	11.38	1.18665	6.7	14.32	2.13731	12.83	17.9	1.39517	6.4	8.74	1.36562			One- or two-tailed P value?	Two-tailed
9.72	8.62	0.886831	15.24	24.71	1.62139	18.33	19.18	1.04637	15.43	12.39	0.802981	9.7	15.55	1.60309	7.23	6.68	0.923928	13.05	10.56	0.809195	7.38	3.76	0.509485			Sum of ranks in column G,H	10548 , 9955
9.46	9.37	0.990486	21.95	14.6	0.665148	11.77	16.27	1.38233	17.63	11.13	0.63131	13.12	18.16	1.38415	5.03	5.03	1	6.99	9.84	1.40773	11.17	31.93	2.85855			Mann-Whitney U	4905
9.15	6.92	0.756284	12.02	16.26	1.35275	33.51	30.77	0.918233	29.35	18.74	0.638501	23.92	25.79	1.07818	6.81	10.08	1.48018	8.18	7.65	0.935208	9.36	13.97	1.49252
9.78	8.62	0.881391	18.14	17.23	0.949835	18.97	9.96	0.52504	6.81	5.96	0.875184	15.67	22.73	1.45054	10.05	11.18	1.11244	15.9	34.99	2.20063	7.52	7	0.930851			Difference between medians
13.24	6.8	0.513595	15.87	19.67	1.23945	13.78	24.88	1.80552	11.63	4.73	0.406707	9.5	10.68	1.12421	12.77	9.73	0.761942	15.2	16.81	1.10592	4.18	8.01	1.91627			Median of column G	1.121, n=102
13.72	14.81	1.07945	11.18	15.25	1.36404	17.12	22.33	1.30432	7.81	9.15	1.17157	10.92	10.68	0.978022	14.27	12.76	0.894184	11.53	13.38	1.16045	11.53	6.7	0.581093			Median of column H	1.084, n=100
16.27	14.37	0.883221	17.56	15.46	0.88041	18.2	19.08	1.04835	32.8	25.54	0.778659	15.77	20.33	1.28916	11.04	19.54	1.76993	13.09	12.38	0.94576	10.8	10.56	0.977778			Difference: Actual	-0.03681
12.8	9.32	0.728125	10.28	12.87	1.25195	10.36	16.75	1.6168	12.66	7.68	0.606635	8.98	8.12	0.904232	12.99	8.98	0.691301	8.06	12.87	1.59677	5	7.45	1.49			Difference: Hodges-Lehmann	-0.02668
19.35	13.63	0.704393	31.2	23.47	0.752244	16.15	16.02	0.99195	6.52	5.98	0.917178	10.71	10.32	0.963585	7.16	8.64	1.2067	23.6	36.05	1.52754	8.64	8.13	0.940972
10.8	10.68	0.988889	8.53	8.86	1.03869	12.02	9.53	0.792845	11	6.21	0.564545	18.55	7.83	0.422102	10.7	8.98	0.839252	8.28	5	0.603865	8.98	12.15	1.35301
14.58	10.19	0.698903	6.92	8.96	1.2948	15.65	21.97	1.40383	8.27	10.32	1.24788	16.14	14.09	0.872986				21.88	24.86	1.1362	13.76	14.81	1.07631
15.67	10.68	0.681557	15	13.12	0.874667	15.56	11.72	0.753213	15.8	16.2	1.02532	25.26	36.7	1.45289				16.68	12.26	0.735012	6.8	11.29	1.66029
15.69	9.95	0.634162	12.88	12.24	0.950311	11.79	11.58	0.982188	15.09	8.48	0.561962	7.78	11	1.41388				14.58	13.61	0.933471	9.68	15.41	1.59194
11.67	11.5	0.985433	10.08	7.4	0.734127	11.05	13.96	1.26335	19.38	10.22	0.527348	9.95	11.66	1.17186				13.35	11.3	0.846442	5.25	9.59	1.82667
13.32	22.83	1.71396	8.38	10.5	1.25298	11.29	13.48	1.19398	8.1	11.83	1.46049	11.07	14.32	1.29359				7.44	11.89	1.59812	5.83	9.71	1.66552
17.12	16.83	0.983061				14.01	14.08	1.005	12.72	11.55	0.908019	12.99	10.32	0.794457				14.25	24.28	1.70386	6.82	8.99	1.31818
13.84	10.82	0.781792				18.95	18.03	0.951451	22.57	23.05	1.02127	11.67	14.83	1.27078				16.43	17.52	1.06634	4.87	9.85	2.02259
15.42	9.48	0.614786				19.32	13.57	0.702381				6.58	5.59	0.849544				19.05	16.17	0.848819	9.86	6.19	0.627789
12.63	8.75	0.692795				6.687	6.19	0.925677				6.92	7.62	1.10116				9.6	17.84	1.85833	8.53	8.99	1.05393
23.42	13.84	0.590948				10.44	11.54	1.10536				20.76	12.49	0.601638				16.57	16.54	0.998189	9	8.08	0.897778
15.78	6.07	0.384664				14.56	11	0.755495				6.81	9.68	1.42144				28.59	31.21	1.09164	19.72	22.59	1.14554
9.24	7.65	0.827922				8.42	10.97	1.30285				8.86	11.65	1.3149				7.72	10.68	1.38342	25.14	15.43	0.613763
10.19	11.04	1.08342				21.11	16.02	0.758882				38.69	31.67	0.818558				7.84	5.01	0.639031	18.6	15.21	0.817742
9.22	22.76	2.46855				11.38	14.68	1.28998				15.55	23.19	1.49132				8.13	12.83	1.57811	18.45	20.01	1.08455
8.97	10.07	1.12263				13.83	10.58	0.765004				8	8.51	1.06375				22.11	13	0.587969	6.57	7.12	1.08371
						15.05	20.51	1.36279				12	15.53	1.29417				10.68	11.78	1.103
						6.67	9	1.34933				11.66	12.01	1.03002				17.28	12.55	0.726273
Independent Replicate
BRCA1KO siControl				BRCA1KO siControl +S1				siMRE11 HU				siMRE11 HU+S1				siEXO1 HU				siEXO1 HU+S1
IdU	CldU	Ratio		IdU	CldU	Ratio		IdU	CldU	Ratio		IdU	CldU	Ratio		IdU	CldU	Ratio		IdU	CldU	Ratio
18.95	28.16	1.48602		9.83	17.11	1.74059		23.51	21.6	0.918758		5	4	0.8		11.1	23.57	2.12342		30.3	26.18	0.864026
7.52	8.5	1.13032		12.64	9.59	0.758703		8.3	17.16	2.06747		9.1	10.48	1.15165		11.14	21.06	1.89048		14.07	23.77	1.68941
10.69	8.62	0.806361		20.77	17.02	0.819451		6.19	14.24	2.30048		14.93	12.47	0.835231		14.16	11.49	0.811441		7.63	15.32	2.00786
20.04	10.58	0.527944		7.9	7.06	0.893671		12.14	11.09	0.913509		16.16	9.1	0.563119		5.47	4.65	0.850091		8.14	8.13	0.998771
32.42	31.19	0.96206		21.84	17.72	0.811355		14.21	15.05	1.05911		8.13	11.81	1.45264		31.14	23.52	0.755299		12.28	12.99	1.05782
16.28	16.65	1.02273		15	10.98	0.732		12.15	12.62	1.03868		22.61	15.69	0.693941		19.33	28.64	1.48163		11.1	12.91	1.16306
13.14	7.53	0.573059		24.49	12.39	0.505921		11.73	13.34	1.13725		6.47	4.43	0.684699		8.55	20.65	2.4152		20.54	27.11	1.31986
25.73	23.42	0.910222		14.2	12.27	0.864085		13.73	12.89	0.93882		13.97	9.08	0.649964		14.85	12.41	0.83569		10.46	10.74	1.02677
6.35	6.11	0.962205		11.65	7.16	0.614592		19.74	18.7	0.947315		12.87	9.62	0.747475		22.86	33.87	1.48163		33	37.8	1.14545
19.54	13.61	0.69652		12.64	8.89	0.703323		11.26	10.32	0.916519		18.56	20.16	1.08621		15.1	10.7	0.708609		15.12	24.72	1.63492
13.79	28.64	2.07687		5.32	7.16	1.34586		13.43	8.5	0.632911		21	25.39	1.20905		17.18	32.16	1.87194		25.79	23.66	0.91741
17.85	17.82	0.998319		13.25	9.95	0.750943		18.11	10.68	0.589729		13.9	13.65	0.982014		12.4	31.44	2.53548		13.96	16.5	1.18195
18.57	13.48	0.725902		8.13	8.4	1.03321		8.86	10.83	1.22235		10.08	17.05	1.69147		12.16	22.75	1.87089		10.26	6	0.584795
19.07	18.61	0.975878		10.97	4.74	0.432088		17.4	8.18	0.470115		10.84	6.31	0.582103		11.49	19.03	1.65622		20.19	33.35	1.65181
17.12	15.78	0.921729		24.15	29.62	1.2265		8.98	7.6	0.846325		9.86	17.76	1.80122		5.68	8.91	1.56866		8	6.94	0.8675
5.37	11.17	2.08007		9.49	12.15	1.2803		12.61	6.92	0.548771		14.82	12.75	0.860324		19.9	25.82	1.29749		10.43	12.66	1.21381
15.24	6.92	0.454068		6.8	7.28	1.07059		12.45	5.83	0.468273		25.3	27.96	1.10514		43.03	37.02	0.86033		19.53	13.69	0.700973
15.05	9.71	0.645183		16.75	16.38	0.97791		10.95	17.84	1.62922		13.79	17.12	1.24148		6.71	10.2	1.52012		5.9	4.8	0.813559
14.8	34.95	2.36149		25.27	18.94	0.749505		12.64	6.71	0.530854		25.61	22.8	0.890277		8.41	5.68	0.675386		17.82	13.57	0.761504
20.03	17.72	0.884673		9.32	6.68	0.716738		14.96	14.42	0.963904		10.02	12.04	1.2016		15.49	14.27	0.92124		8.13	4.18	0.514145
7.35	14.93	2.03129		9.35	5.39	0.576471		13.36	8	0.598802		12.44	11.32	0.909968		9.51	8.52	0.895899		7.75	7.61	0.981935
13.13	14.96	1.13938		14.38	10.16	0.706537		14.25	7.96	0.558596		14.84	9.02	0.607817		18.38	25.08	1.36453		7.23	6.33	0.875519
16.87	10.69	0.633669		10.66	5	0.469043		14.19	14.47	1.01973		10.12	15.17	1.49901		10.59	8.27	0.780925		38.2	38.59	1.01021
10.92	8.02	0.734432		6.62	6.67	1.00755		21.11	15.79	0.747987		10.66	20.8	1.95122		14.33	18.22	1.27146		8.78	4	0.455581
10.33	9.02	0.873185		11.53	8.01	0.694709		12.14	19.84	1.63427		11.9	22.02	1.85042		15.81	8.68	0.54902		12.91	19.49	1.50968
5.95	5.65	0.94958		12.77	7.35	0.575568		12.43	10.71	0.861625		12.46	17	1.36437		5.55	10.08	1.81622		6.74	20.39	3.02522
10.8	14.33	1.32685		19.66	19.91	1.01272		11.85	5.07	0.427848		13.37	10.21	0.76365		15.34	19.75	1.28748		9.75	8.91	0.913846
14.93	14.57	0.975887		10.66	5	0.469043		12.32	11.92	0.967532		9.92	9.72	0.979839		32.3	24.67	0.763777		19.8	8.91	0.45
12.88	9.34	0.725155		9.29	6.82	0.734123		13.2	7.65	0.579545		7.33	7.09	0.967258		10.58	27.45	2.59452		8.97	7.23	0.80602
15.67	12.26	0.782387		11.68	7.9	0.67637		37.16	47.49	1.27799		8.28	9.47	1.14372		12.1	6.71	0.554545		7.27	11.11	1.5282
13.85	26.09	1.88375		13.23	8.93	0.674981		11.18	8.12	0.726297		12.12	7.77	0.641089		10.99	7.47	0.679709		7.36	10.72	1.45652
5.98	5.65	0.944816		12.27	16.63	1.35534		9.52	14.18	1.4895		13.63	12.9	0.946442		21.97	17.59	0.800637		12.7	17.95	1.41339
18.45	25.36	1.37453		21.51	14.24	0.662018		25.99	30.04	1.15583		23.38	26.92	1.15141		12.92	8	0.619195		11.35	9.17	0.80793
10.68	13.7	1.28277		22.35	9.24	0.413423		6.9	10.44	1.51304		12.83	6.8	0.530008		14.3	12.36	0.864336		9.64	15.76	1.63485
16.15	12.74	0.788854		7.83	5.25	0.670498		26.82	28.2	1.05145		13.36	11.36	0.850299		19.88	16.61	0.835513		6.17	7.81	1.2658
10.56	25.49	2.41383		22.94	32.18	1.40279		8.84	8.41	0.951357		19.51	10.7	0.548437		17.43	12	0.688468		9.21	10.95	1.18893
11.33	22.46	1.98235		19.81	11.04	0.557294		21.03	14.69	0.698526		7.4	18.63	2.51757		17.3	15.48	0.894798		11.23	19.23	1.71238
9.61	11.41	1.1873		9.95	7.77	0.780905		17.17	8.5	0.49505		21.24	20.02	0.942561		8.14	14.59	1.79238		10.46	21.3	2.03633
21.6	29.14	1.34907		13.11	5.95	0.453852		14.26	12.04	0.84432		5.05	2.73	0.540594		23.05	22.8	0.989154		18.91	31.81	1.68218
9.56	12.26	1.28243		10.48	8.98	0.85687		10.57	6.97	0.659413		8.5	9.35	1.1		10.49	6.97	0.664442		13.82	9.29	0.672214
10.32	9.72	0.94186		9.13	8.93	0.978094		16.27	23.42	1.43946		10.18	7.89	0.775049		5.65	8.6	1.52212		14.72	24.67	1.67595
5.43	9.95	1.83241		22.22	19.35	0.870837		8.38	9.74	1.16229		16.56	18.48	1.11594		9.55	9.6	1.00524		13.98	22.64	1.61946
13.19	14.7	1.11448		11.43	8.5	0.743657		11.38	7.08	0.622144		17.57	18.45	1.05009		19.38	10.93	0.563983		13.17	28.7	2.1792
29.9	46.5	1.55518		7.41	11.65	1.5722		35.09	26.25	0.748076		23.62	15.75	0.666808		12.82	13.29	1.03666		5.17	7.4	1.43133
9.24	11.05	1.19589		14.32	13.12	0.916201		8.52	8.86	1.03991		13.12	14.69	1.11966		14.24	26.48	1.85955		12	14.37	1.1975
21.98	25.66	1.16742		9.83	11.53	1.17294		11.91	7.89	0.662469		12	8.98	0.748333		11.13	13.04	1.17161		7.49	14.64	1.95461
16.39	9.01	0.549725		27.33	13.23	0.484083		4.75	6.64	1.39789		7.98	12.02	1.50627		7.19	11.36	1.57997		9.04	11.62	1.2854
17.82	27.96	1.56902		10.15	21.48	2.11626		8.38	8.38	1		9.47	11	1.16156		7.65	8.65	1.13072		13.05	9.93	0.76092
7.36	8.13	1.10462		27.97	37.99	1.35824		10.87	7.17	0.659614		14.36	15.66	1.09053		12.8	21.95	1.71484		10.98	13.78	1.25501
12.51	31.32	2.5036		12.64	10.32	0.816456		13.89	14.61	1.05184		12.14	12.69	1.0453		5.29	8.97	1.69565		12.97	11.11	0.856592
6.55	12.06	1.84122		5.22	9.15	1.75287		17.6	20.48	1.16364		12.89	8.25	0.640031		5.45	6.71	1.23119		9.94	12.81	1.28873
19.69	14.35	0.728796		18.69	14.68	0.785447		6.93	14.33	2.06782		15.69	8.4	0.535373		16.53	15.66	0.947368		12.53	10.52	0.839585
7.89	15.2	1.92649		14.21	9.66	0.679803		15.71	10.81	0.688097		15.66	14.88	0.950192		7.75	8.82	1.13806
11.41	13.24	1.16039		14.5	13.38	0.922759		5.74	9.95	1.73345		11.49	12.15	1.05744		18.59	32.59	1.75309
21	19.07	0.908095		12.3	7.77	0.631707		55.71	39.67	0.71208		6.15	8.98	1.46016		10.63	11.87	1.11665
14.21	12.54	0.882477		15	12.01	0.800667		11.06	16.15	1.46022		15.9	8.25	0.518868		19.38	10	0.515996
17.44	7.18	0.411697		18.71	28.03	1.49813		7.4	5.47	0.739189		6.4	6.9	1.07812		11.49	25.33	2.20453
10.44	9.26	0.886973		12.39	18.12	1.46247		8.65	8.02	0.927168		16.39	10.81	0.659549		4.61	8.3	1.80043
13.11	16.88	1.28757		12.75	6.31	0.494902		9.92	7.65	0.771169		9.35	14.35	1.53476		13.3	10.07	0.757143
12.39	17.6	1.4205		20.76	15.29	0.736513		14.71	8.32	0.565602		5.62	7.53	1.33986		7.03	7.63	1.08535
7.33	12.87	1.7558		14.09	14.6	1.0362		18.68	19.46	1.04176		60.57	60.02	0.99092
18	16.5	0.916667		23.3	23.55	1.01073		16.93	12.17	0.718842		30.73	20.55	0.668728
10.56	9.85	0.932765		20.51	12.74	0.62116		21.28	21.97	1.03242		10.15	6.09	0.6
22.1	13.35	0.604072		13.94	10.2	0.731707		8.37	13.63	1.62843		9.96	3.89	0.390562
13.16	25.85	1.96429		18.69	8.16	0.436597		6.59	11.83	1.79514		12.61	10.69	0.84774
12.43	14.21	1.1432		15.91	17.97	1.12948		9.03	15.23	1.6866		9.06	18.93	2.0894
29.37	14.47	0.49268		11.41	6	0.525855		18.17	17.98	0.989543		17.69	18.96	1.07179
23.92	23.38	0.977425		11.3	7.31	0.646903		9.26	8.74	0.943844		12.02	9.61	0.799501
17.72	23.77	1.34142		22.69	28.76	1.26752		14.57	15.95	1.09472		5.29	10.82	2.04537
16.89	19.3	1.14269		9.66	18.37	1.90166		14.48	7.98	0.551105		9.16	7.07	0.771834
11.12	9.1	0.818345		16.24	7.19	0.442734		10.48	12.1	1.15458
8.98	3.27	0.364143		12.52	8.18	0.653355
15.9	11.9	0.748428		21.36	9.59	0.44897
14.39	25.12	1.74566		31.32	17.6	0.561941
16.03	12.74	0.79476		11.67	4.15	0.355613
26.58	18.26	0.686983		9.38	8.86	0.944563
20.02	23.83	1.19031		14.85	9.23	0.621549
9.88	9.65	0.976721
10.8	25.73	2.38241
14.69	7.77	0.528931
7.89	8.62	1.09252
16.83	23.39	1.38978
13.11	8.86	0.67582
9.59	11.53	1.20229
12.62	9.47	0.750396
18.66	9.83	0.526795
15.9	25.63	1.61195
16.5	27.31	1.65515
12.8	13.23	1.03359
7.06	13.62	1.92918
6.26	9.96	1.59105
10.78	23.58	2.18738
22.81	17.64	0.773345
9.59	7	0.729927
14.69	10.2	0.69435
20.69	18.57	0.897535
13.3	6.92	0.520301
11.17	19.79	1.77171
8.64	8.07	0.934028
12.01	10.61	0.88343

## Sheet: Fig 1g
siControl HU			siControl HU +S1			siZRANB3 HU			siZRANB3 HU +S1			siSMARCAL1 HU			siSMARCAL1 HU +S1
IdU	CldU	Ratio	IdU	CldU	Ratio	IdU	CldU	Ratio	IdU	CldU	Ratio	IdU	CldU	Ratio	IdU	CldU	Ratio			Column B	siControl HU +S1
10.48	12.66	1.20802	31.07	15.05	0.48439	14.69	11.81	0.803948	30.86	23.3	0.755023	9.22	10.92	1.18438	11.77	13.24	1.12489			vs.	vs.
21.97	17.81	0.810651	10.33	5.91	0.57212	11.73	5.55	0.473146	14.33	26.59	1.85555	14.45	8.99	0.622145	7.33	6.2	0.845839			Column A	siControl HU
9.12	14.58	1.59868	15.4	13.83	0.898052	14.68	21.48	1.46322	9.75	4.25	0.435897	10.92	12.02	1.10073	14.33	13.71	0.956734
8.13	6.44	0.792128	9.59	5.23	0.54536	11.17	9.72	0.870188	11.31	5.72	0.505747	12.87	12.02	0.933955	7.65	4	0.522876			Mann Whitney test
13.01	4.18	0.321291	22.41	8.35	0.372602	11.77	7.44	0.632116	15.51	18.93	1.2205	12.87	20.15	1.56566	7.06	6.47	0.916431			P value	<0.0001
15.45	8.37	0.541748	9.37	8.99	0.959445	14.33	10	0.697837	17.02	14.82	0.87074	19.92	26.83	1.34689	11.95	8.62	0.721339			Exact or approximate P value?	Exact
9.99	7	0.700701	11.18	4	0.357782	17.91	15.05	0.840313	18.93	21.16	1.1178	17.23	14.44	0.838073	10.56	13.49	1.27746			P value summary	****
12.14	10.08	0.830313	9.5	5.71	0.601053	14.46	13.23	0.914938	24.63	18.85	0.765327	15.53	13.36	0.86027	5.7	2.69	0.47193			Significantly different (P < 0.05)?	Yes
27.21	42.49	1.56156	6	8.41	1.40167	12.41	6.83	0.550363	32.66	16.42	0.502756	9.1	11.77	1.29341	8.86	3.55	0.400677			One- or two-tailed P value?	Two-tailed
12.63	5.31	0.420428	17.74	8.46	0.476888	12.2	13.84	1.13443	16.55	7	0.422961	11.85	5.59	0.47173	12.52	9.35	0.746805			Sum of ranks in column A,B	12740 , 8170
15.41	13.35	0.866321	14.09	6.8	0.482612	12.52	18.57	1.48323	15.9	10.33	0.649686	13.84	13.46	0.972543	5.36	9.95	1.85634			Mann-Whitney U	3120
14.93	4.98	0.333557	9.99	4.01	0.401401	11.31	13.97	1.23519	7.62	4.13	0.541995	23.91	22.99	0.961522	5.62	4.89	0.870107
11.05	7.07	0.639819	9.95	7.52	0.755779	13.11	17.67	1.34783	13.26	9.83	0.741327	7.43	8.38	1.12786	11.29	15.42	1.36581			Difference between medians
9.11	7.08	0.777168	21.74	20.2	0.929163	9.83	17.36	1.76602	21.7	26.77	1.23364	9.71	12.26	1.26262	9.1	4.01	0.440659			Median of column A	0.8495, n=104
13.35	14.44	1.08165	11.43	8	0.699913	12.38	6.55	0.529079	11.33	9.83	0.867608	8.74	7.54	0.8627	5.72	10.45	1.82692			Median of column B	0.6795, n=100
10.56	8.15	0.77178	21.48	16.29	0.75838	9.42	5.36	0.569002	7.95	5.57	0.700629	10.92	9.73	0.891026	6.2	2	0.322581			Difference: Actual	-0.17
7.71	5.98	0.775616	12.15	8.27	0.680658	7.59	4.38	0.577075	17.97	8.28	0.460768	19.42	27.18	1.39959	7.32	2.39	0.326503			Difference: Hodges-Lehmann	-0.1771
11.31	11.36	1.00442	17.37	9.97	0.573978	14.35	18.21	1.26899	15.63	11.9	0.761356	19.44	8.26	0.424897	4.5	4.38	0.973333
14.93	10.07	0.674481	19.3	17.51	0.907254	8.46	12.86	1.52009	7.59	4.81	0.633729	5.74	8.01	1.39547	13.64	10.83	0.793988
13.03	6.8	0.521873	13.59	9.23	0.679176	7.53	7.53	1	12.6	8.98	0.712698	17.24	20.51	1.18968	7.6	2.55	0.335526
11.65	15.54	1.33391	20.76	18.7	0.900771	28.71	15.54	0.541275	9.83	9.18	0.933876	14.58	23.55	1.61523	9.24	10.44	1.12987
7.79	6.62	0.849807	10.93	5.58	0.510522	13.91	18.91	1.35945	7.6	5.46	0.718421	10.92	22.94	2.10073	5.35	4.01	0.749533			Column D	siZRANB3 HU +S1
6.52	6.25	0.958589	7.79	8.86	1.13736	13.89	13.71	0.987041	22.66	9.54	0.421006	19.46	29.28	1.50462	6.73	4.43	0.658247			vs.	vs.
10.11	6.67	0.659743	15.05	7	0.465116	14.58	10.32	0.707819	9.05	4.95	0.546961	20.39	14.53	0.712604	7.55	4.73	0.62649			Column C	siZRANB3 HU
12.27	8.88	0.723716	10.92	6.9	0.631868	8.66	8.01	0.924942	11.05	6.93	0.627149	11.36	7.06	0.621479	7.89	7.05	0.893536
6.4	6.98	1.09062	8.99	4.64	0.516129	12.62	6.31	0.5	24.15	18.93	0.783851	20.95	24.52	1.17041	25.04	29.74	1.1877			Mann Whitney test
6.3	5.35	0.849206	10.56	9.54	0.903409	15.05	10.44	0.693688	21.86	21.41	0.979414	18.74	12.01	0.640875	14.08	10.21	0.725142			P value	0.0009
11.65	7.52	0.645494	17.32	12.05	0.695727	30.83	16.34	0.530003	19.9	10.8	0.542714	8.01	11.67	1.45693	10.23	3.16	0.308895			Exact or approximate P value?	Exact
10.08	5.22	0.517857	15.45	9.13	0.590939	21.36	23.42	1.09644	14.2	13.77	0.969718	12.48	16.99	1.36138	8.39	12.26	1.46126			P value summary	***
9.95	11.33	1.13869	21.48	15.18	0.706704	9.61	5.49	0.57128	14.11	16.39	1.16159	11.04	9.47	0.85779	12.34	7.26	0.588331			Significantly different (P < 0.05)?	Yes
12.44	12.46	1.00161	29.49	19.6	0.664632	16.27	14.94	0.918254	9.72	4.75	0.488683	31.55	31.58	1.00095	10.27	5.46	0.531646			One- or two-tailed P value?	Two-tailed
12.95	13.38	1.0332	13.07	10.68	0.817138	25.97	27.59	1.06238	11.07	4.38	0.395664	8.5	19.07	2.24353	8.25	4.24	0.513939			Sum of ranks in column C,D	11264 , 7457
8.74	5.65	0.646453	10.58	7.91	0.747637	14.7	10.57	0.719048	16.5	13.82	0.837576	8.74	10.07	1.15217	8.94	3.54	0.395973			Mann-Whitney U	3362
9.84	9.12	0.926829	16.75	6.26	0.373731	17.07	22.46	1.31576	5.97	4.26	0.713568	15.92	27.06	1.69975	12.99	27.88	2.14627
8.75	6.74	0.770286	10.44	5.22	0.5	16.16	27.08	1.67574	18.95	30.58	1.61372	7.42	15.53	2.09299	17.72	13.71	0.773702			Difference between medians
14.68	8.69	0.591962	11	10.82	0.983636	10.93	10.8	0.988106	11.56	5.29	0.457612	20.39	26.1	1.28004	5.34	4.41	0.825843			Median of column C	0.9871, n=103
18.69	21.97	1.17549	10.35	4.25	0.410628	7.53	13.24	1.7583	8.37	4.21	0.502987	13	9	0.692308	8.25	2.77	0.335758			Median of column D	0.7553, n=90
4.77	6.1	1.27883	11.41	8.15	0.714286	10.09	9.13	0.904856	9.48	5.22	0.550633	6.49	15.2	2.34206	6.67	3.61	0.541229			Difference: Actual	-0.2318
13.01	10.33	0.794005	9.49	5.71	0.601686	23.9	15.41	0.64477	10.37	4.92	0.474446	8	7.65	0.95625	11.41	19.17	1.68011			Difference: Hodges-Lehmann	-0.1794
9.74	8.08	0.829569	10.39	7.53	0.724735	17.24	31.31	1.81613	16.02	7.31	0.456305	5.58	14.23	2.55018	9.03	6.92	0.766334
17.61	21.27	1.20784	11.73	6.67	0.568627	17.9	14.3	0.798883	6.92	10.49	1.5159	10.93	7.77	0.710887	6.92	3.21	0.463873
11.16	9.1	0.815412	11.97	7.2	0.601504	14.72	15.96	1.08424	6.52	3.57	0.547546	7.66	6.1	0.796345	13.22	30.35	2.29576
6.76	8.39	1.24112	12.05	5.59	0.4639	16.65	14.12	0.848048	9.76	20.01	2.0502	8.81	10	1.13507	12.27	19.71	1.60636
14.89	7.12	0.478173	13.37	6.56	0.490651	13.24	16.68	1.25982	8.87	4.29	0.483653	14.44	16.51	1.14335	8.01	4.41	0.550562			Column F	siSMARCAL1 HU +S1
17.02	18.21	1.06992	16.04	11.9	0.741895	13.47	11.9	0.883445	6.8	6.45	0.948529	17.97	28.65	1.59432	8.51	7.33	0.86134			vs.	vs.
8.38	7.86	0.937947	15.3	10.51	0.686928	18.76	18.57	0.989872	6.8	3.65	0.536765	9.49	13.72	1.44573	6.07	3.24	0.533773			Column E	siSMARCAL1 HU
7	7	1	16.05	8.62	0.537072	14.47	9.84	0.680028	11.83	6.82	0.5765	13.11	16.51	1.25934	8.19	4.83	0.589744
15.54	8.5	0.546976	18.34	12.92	0.704471	26.85	23.36	0.870019	6.16	10	1.62338	9.23	11.53	1.24919	17.12	17.35	1.01343			Mann Whitney test
8.93	6.19	0.693169	13.19	8.65	0.6558	13.51	7.11	0.526277	11.53	5.23	0.453599	15.22	13	0.854139	5.98	3.89	0.650502			P value	<0.0001
13.9	16.44	1.18273	10.78	7.52	0.697588	7.72	4.73	0.612694	12.38	6.97	0.563005	8.2	7.22	0.880488	14.69	11.05	0.752212			Exact or approximate P value?	Approximate
13.35	14.35	1.07491	10	7	0.7	8.86	13.59	1.53386	16.86	12.74	0.755635	10.11	11.77	1.16419	18.82	16.14	0.857598			P value summary	****
6.81	7.65	1.12335	13.03	9.54	0.732157	10.8	16.19	1.49907	13.35	3.83	0.286891	15.42	24.27	1.57393	4.67	3.27	0.700214			Significantly different (P < 0.05)?	Yes
9.22	8.04	0.872017	14.58	11.17	0.766118	21.78	15.29	0.70202	5.83	6.56	1.12521	9.22	8.02	0.869848	9.18	4.79	0.521786			One- or two-tailed P value?	Two-tailed
5.29	3.79	0.716446	18.1	4.49	0.248066	15.06	23.18	1.53918	12.91	5.09	0.394268	10.56	9.96	0.943182	35.07	28.54	0.813801			Sum of ranks in column E,F	12930 , 9225
5.34	5.72	1.07116	8.53	4.03	0.47245	14.08	21.45	1.52344	6.48	10.56	1.62963	11.22	12.87	1.14706	14.68	13.71	0.933924			Mann-Whitney U	3554
13.97	6.93	0.496063	12.88	7.4	0.574534	15.2	14.81	0.974342	9.36	16.76	1.7906	15.49	24.27	1.56682	15.68	19.43	1.23916
3.76	6.92	1.84043	26.22	13.67	0.521358	15.94	26.09	1.63676	10.8	6.22	0.575926	14.93	13.23	0.886135	6.68	4.13	0.618263			Difference between medians
10.08	9.73	0.965278	15.65	9.85	0.629393	16.57	12.74	0.768859	8.02	5.98	0.745636	8.88	8.5	0.957207	8.38	3.19	0.380668			Median of column E	1.113, n=104
11.66	7.16	0.614065	14.33	9.49	0.662247	25.36	37.51	1.4791	9.35	7.77	0.831016	5.39	4	0.742115	6.69	2.79	0.41704			Median of column F	0.7700, n=106
18.38	17.48	0.951034	12.7	12.99	1.02283	15.41	10.19	0.661259	23.91	19.7	0.823923	14.56	16.39	1.12569	8.15	3.92	0.480982			Difference: Actual	-0.343
10.16	11.9	1.17126	23.54	15.05	0.639337	10.8	20.67	1.91389	13.6	7.86	0.577941	12.74	16.63	1.30534	8.86	7.89	0.890519			Difference: Hodges-Lehmann	-0.2638
8	8.15	1.01875	10.12	6.33	0.625494	16.88	17.03	1.00889	5.84	8.13	1.39212	31.59	36.56	1.15733	12.54	18.81	1.5
11.69	8.98	0.768178	8.26	6.96	0.842615	5.75	11.95	2.07826	8.88	3.78	0.425676	7.29	14.1	1.93416	8.98	18.71	2.08352
9.47	12.21	1.28933	21.15	8.5	0.401891	21.48	16.63	0.774209	12.5	5.83	0.4664	7.68	5.71	0.74349	4.5	5.95	1.32222
9.59	5.53	0.576642	9.95	6.07	0.61005	18.6	20.3	1.0914	21	14.33	0.682381	6.22	11.23	1.80547	18.57	32.4	1.74475
13.12	20.75	1.58155	16.14	9.37	0.580545	4.25	11.62	2.73412	6.74	10.58	1.56973	10.85	8.4	0.774194	8.86	3.55	0.400677
7.83	4.07	0.519796	9.14	4.98	0.544858	11.55	9.73	0.842424	12.76	13.23	1.03683	11.89	4.46	0.375105	8.6	6.5	0.755814
15.78	10.49	0.664766	13.23	9.59	0.724868	11.05	12.74	1.15294	8.38	15.59	1.86038	6.8	8.37	1.23088	9.39	3.64	0.387646
9.1	7.89	0.867033	10	8.62	0.862	18.11	10.9	0.601877	10.19	7.41	0.727184	14.33	10	0.697837	10.8	14.08	1.3037
10.59	7.71	0.728045	21.81	17.84	0.817973	15.3	23.7	1.54902	15.79	15.05	0.953135	8.07	1.95	0.241636	29.77	18.34	0.616056
13.96	8	0.573066	18.93	18.94	1.00053	16.26	21.6	1.32841	11.65	12.74	1.09356	7.9	2.67	0.337975	33.98	42.03	1.2369
11.54	16.76	1.45234	12.67	8.98	0.708761	17.16	17.44	1.01632	17.49	32.06	1.83305	11.98	16.88	1.40902	37.27	29.64	0.795278
7.77	6.42	0.826255	15.76	15.68	0.994924	8.28	4.76	0.574879	15.78	5.15	0.326362	14.81	13.51	0.912221	14.08	10.98	0.77983
7.65	6.9	0.901961	11.77	9.29	0.789295	11.23	15.66	1.39448	10.92	9.88	0.904762	8.78	7.77	0.884966	5.77	6.09	1.05546
23.75	29.05	1.22316	14.43	8.78	0.608455	29.61	8.05	0.271868	18.45	18.93	1.02602	15.53	13.39	0.862202	15.17	14.81	0.976269
15.67	13.72	0.875558	8.42	7.85	0.932304	11.29	6.19	0.548273	9.35	19.92	2.13048	13.61	15.56	1.14328	24.28	29.61	1.21952
5.74	3.64	0.634146	12.83	12.23	0.953235	17.36	22.58	1.30069	17.6	12.99	0.738068	10.09	8.86	0.878097	29.74	17.23	0.579354
8.82	6.9	0.782313	12.86	4.66	0.362364	27.57	36.1	1.30939	10.7	8.26	0.771963	21.5	19.9	0.925581	8.69	10.81	1.24396
7.77	13.98	1.79923	10.59	7.2	0.679887	6.07	11.43	1.88303	10.56	14.58	1.38068	7.68	9.71	1.26432	6.82	5.71	0.837243
18.93	31.7	1.67459	12.22	8.23	0.673486	8.53	7.47	0.875733	9.08	4.37	0.481278	9.26	4.81	0.519438	15.41	12.65	0.820896
9.71	6.21	0.639547	5.63	5.58	0.991119	17.48	16.39	0.937643	9.45	10.51	1.11217	3.57	9.72	2.72269	11.9	4.29	0.360504
7.65	8.31	1.08627	15.18	13.18	0.868248	12.17	8.25	0.677896	7.97	7.22	0.905897	7.21	4.95	0.686546	7.77	14.93	1.92149
10.19	6.21	0.609421	16.59	17.17	1.03496	13.47	18.93	1.40535	22.31	21.62	0.969072	7.56	12.02	1.58995	10.33	5.79	0.560503
10.35	4.21	0.406763	11.35	7.88	0.694273	10.69	8.02	0.750234	5.81	5.02	0.864028	7.06	9.84	1.39377	15.17	10.82	0.71325
8.26	6.46	0.782082	10.56	7.51	0.711174	12.22	6.18	0.505728	10.05	4.82	0.479602	10.97	11.77	1.07293	5.35	4.91	0.917757
16.45	12.62	0.767173	6.47	9.91	1.53168	10.33	5.48	0.530494	6.56	7.09	1.08079	11.83	19.79	1.67287	12.86	10.44	0.81182
9.23	4.6	0.498375	14.04	9.01	0.641738	23.03	24.31	1.05558	25.57	18.65	0.72937	5.12	2.96	0.578125	12.14	9.95	0.819605
8.07	7.69	0.952912	12.24	6.62	0.54085	20.51	20.79	1.01365	10.84	24.46	2.25646	9.95	15.42	1.54975	5.98	7.16	1.19732
9.17	5.34	0.582334	12.1	7.46	0.616529	13.52	13.01	0.962278	21.61	23.28	1.07728	9.35	6.46	0.690909	15.78	12.62	0.799747
11.12	5.41	0.486511	18.32	15.05	0.821507	15.05	13.38	0.889037	15.71	22.78	1.45003	7.8	4.41	0.565385	6.57	4.01	0.61035
10.32	9.5	0.920543	10.55	6.37	0.603791	21.53	24.95	1.15885				9.23	7.68	0.832069	14.32	20.18	1.40922
10.21	7.65	0.749265	9.27	7.22	0.778857	5.79	8.3	1.43351				23.32	27.91	1.19683	13.35	17.23	1.29064
15.17	12.91	0.851022	23.56	24.87	1.0556	20.45	20.84	1.01907				7.35	7.65	1.04082	11.9	6.55	0.55042
10.08	13.84	1.37302	13.64	10.04	0.73607	10.39	9.9	0.952839				10.92	14.5	1.32784	17	24.45	1.43824
9.6	7.69	0.801042	14.64	15.43	1.05396	5.94	7.73	1.30135				6.4	4.36	0.68125	8.39	6.08	0.724672
16.38	8.8	0.537241	9.66	8.9	0.921325	18.65	25.86	1.3866				13.05	12.42	0.951724	14.68	11.06	0.753406
5.72	3.95	0.690559	10.83	6.56	0.605725	9	9.91	1.10111				13.6	16.41	1.20662	10.68	7.52	0.70412
20.87	20.87	1	10.04	5.44	0.541833	15.21	17.25	1.13412				12.51	5.46	0.436451	10.96	3.93	0.358577
13.96	13.59	0.973496	17.84	6	0.336323	10.87	6	0.551978				5.34	6.5	1.21723	19.9	11.33	0.569347
15.78	15.66	0.992395	15.31	7.55	0.493142	5.98	12.38	2.07023				6.81	6.3	0.92511	6.68	3.61	0.540419
10.92	15.78	1.44505				10.68	6.43	0.60206				5.83	6.56	1.12521	27.39	16.63	0.607156
6.21	6.19	0.996779				13.18	13.01	0.987102				26.5	25.73	0.970943	9.76	7.18	0.735656
6.73	9.73	1.44577				14.94	18.67	1.24967				9.02	10.8	1.19734	7.1	7.38	1.03944
6.31	5.62	0.89065										14.78	6.73	0.455345	7.68	7.53	0.980469
															7.09	4.84	0.682652
															9.84	6.31	0.64126

## Sheet: Fig 1h
0.2mM HU								0.2mM HU			0.4mM HU
WT siControl	WT siBRCA1	WT siBRCA2	EXO1KO siControl	EXO1KO siBRCA1	EXO1KO siBRCA2
1.10025	0.41902	0.47505	0.87786	0.65745	0.57742			Column B	WT siB1		Column B	WT siBRCA1
1.36339	0.4525	0.505	0.99768	0.56848	0.6187			vs.	vs.		vs.	vs.
1.14382	0.50691	0.49076	0.78111	0.58459	0.68745			Column A	WT siControl		Column A	WT siControl
								Unpaired t test			Unpaired t test
0.4mM HU								P value	0.001		P value	0.0021
WT siControl	WT siBRCA1	WT siBRCA2	EXO1KO siControl	EXO1KO siBRCA1	EXO1KO siBRCA2			P value summary	***		P value summary	**
0.91121	0.41485	0.57638	0.94657	0.57451	0.64356			Significantly different (P < 0.05)?	Yes		Significantly different (P < 0.05)?	Yes
1.10762	0.42056	0.54416	0.8195	0.54005	0.64487			One- or two-tailed P value?	Two-tailed		One- or two-tailed P value?	Two-tailed
0.85443	0.40254	0.5872	0.77729	0.53758	0.65291			t, df	t=8.704, df=4		t, df	t=7.089, df=4
								How big is the difference?			How big is the difference?
								Mean of column A	1.202		Mean of column A	0.9578
								Mean of column B	0.4595		Mean of column B	0.4127
								Difference between means (B - A) ± SEM	-0.7430 ± 0.08536		Difference between means (B - A) ± SEM	-0.5451 ± 0.07689
								95% confidence interval	-0.9800 to -0.5060		95% confidence interval	-0.7586 to -0.3316
								R squared (eta squared)	0.9499		R squared (eta squared)	0.9263
								F test to compare variances			F test to compare variances
								F, DFn, Dfd	10.11, 2, 2		F, DFn, Dfd	208.1, 2, 2
								P value	0.18		P value	0.0096
								P value summary	ns		P value summary	**
								Significantly different (P < 0.05)?	No		Significantly different (P < 0.05)?	Yes
								Data analyzed			Data analyzed
								Sample size, column A	3		Sample size, column A	3
								Sample size, column B	3		Sample size, column B	3
								Column C	WT siB2		Column C	WT siBRCA2
								vs.	vs.		vs.	vs.
								Column A	WT siControl		Column A	WT siControl
								Unpaired t test			Unpaired t test
								P value	0.001		P value	0.0075
								P value summary	***		P value summary	**
								Significantly different (P < 0.05)?	Yes		Significantly different (P < 0.05)?	Yes
								One- or two-tailed P value?	Two-tailed		One- or two-tailed P value?	Two-tailed
								t, df	t=8.698, df=4		t, df	t=4.995, df=4
								How big is the difference?			How big is the difference?
								Mean of column A	1.202		Mean of column A	0.9578
								Mean of column C	0.4903		Mean of column C	0.5692
								Difference between means (C - A) ± SEM	-0.7122 ± 0.08189		Difference between means (C - A) ± SEM	-0.3885 ± 0.07779
								95% confidence interval	-0.9396 to -0.4849		95% confidence interval	-0.6045 to -0.1725
								R squared (eta squared)	0.9498		R squared (eta squared)	0.8618
								F test to compare variances			F test to compare variances
								F, DFn, Dfd	88.63, 2, 2		F, DFn, Dfd	35.21, 2, 2
								P value	0.0223		P value	0.0552
								P value summary	*		P value summary	ns
								Significantly different (P < 0.05)?	Yes		Significantly different (P < 0.05)?	No
								Data analyzed			Data analyzed
								Sample size, column A	3		Sample size, column A	3
								Sample size, column C	3		Sample size, column C	3
								Column E	EXO1KO siB1		Column E	EXO1KO siBRCA1
								vs.	vs.		vs.	vs.
								Column B	WT siB1		Column B	WT siBRCA1
								Unpaired t test			Unpaired t test
								P value	0.0184		P value	0.0005
								P value summary	*		P value summary	***
								Significantly different (P < 0.05)?	Yes		Significantly different (P < 0.05)?	Yes
								One- or two-tailed P value?	Two-tailed		One- or two-tailed P value?	Two-tailed
								t, df	t=3.843, df=4		t, df	t=10.58, df=4
								How big is the difference?			How big is the difference?
								Mean of column B	0.4595		Mean of column B	0.4127
								Mean of column E	0.6035		Mean of column E	0.5507
								Difference between means (E - B) ± SEM	0.1440 ± 0.03748		Difference between means (E - B) ± SEM	0.1381 ± 0.01305
								95% confidence interval	0.03996 to 0.2481		95% confidence interval	0.1018 to 0.1743
								R squared (eta squared)	0.7868		R squared (eta squared)	0.9655
								F test to compare variances			F test to compare variances
								F, DFn, Dfd	1.142, 2, 2		F, DFn, Dfd	5.026, 2, 2
								P value	0.9337		P value	0.3319
								P value summary	ns		P value summary	ns
								Significantly different (P < 0.05)?	No		Significantly different (P < 0.05)?	No
								Data analyzed			Data analyzed
								Sample size, column B	3		Sample size, column B	3
								Sample size, column E	3		Sample size, column E	3
								Column F	EXO1KO siB2		Column F	EXO1KO siBRCA2
								vs.	vs.		vs.	vs.
								Column C	WT siB2		Column C	WT siBRCA2
								Unpaired t test			Unpaired t test
								P value	0.0144		P value	0.0042
								P value summary	*		P value summary	**
								Significantly different (P < 0.05)?	Yes		Significantly different (P < 0.05)?	Yes
								One- or two-tailed P value?	Two-tailed		One- or two-tailed P value?	Two-tailed
								t, df	t=4.140, df=4		t, df	t=5.876, df=4
								How big is the difference?			How big is the difference?
								Mean of column C	0.4903		Mean of column C	0.5692
								Mean of column F	0.6279		Mean of column F	0.6471
								Difference between means (F - C) ± SEM	0.1376 ± 0.03324		Difference between means (F - C) ± SEM	0.07787 ± 0.01325
								95% confidence interval	0.04531 to 0.2299		95% confidence interval	0.04107 to 0.1147
								R squared (eta squared)	0.8108		R squared (eta squared)	0.8962
								F test to compare variances			F test to compare variances
								F, DFn, Dfd	13.77, 2, 2		F, DFn, Dfd	19.56, 2, 2
								P value	0.1354		P value	0.0973
								P value summary	ns		P value summary	ns
								Significantly different (P < 0.05)?	No		Significantly different (P < 0.05)?	No
								Data analyzed			Data analyzed
								Sample size, column C	3		Sample size, column C	3
								Sample size, column F	3		Sample size, column F	3

## Sheet: Fig 1i
5µM Cisplatin								5µM Cisplatin			10µM Cisplatin
WT siControl	WT siBRCA1	WT siBRCA2	EXO1KO siControl	EXO1KO siBRCA1	EXO1KO siBRCA2
0.65838	0.39576	0.44216	2.07378	0.619774	0.669175			Column B	WT siBRCA1		Column B	WT siBRCA1
0.80681	0.431	0.45892	2.27165	0.574174	0.607968			vs.	vs.		vs.	vs.
0.87997	0.4015	0.4562	2.28968	0.58443	0.501636			Column A	WT siControl		Column A	WT siControl
								Unpaired t test			Unpaired t test
10µM Cisplatin								P value	0.0049		P value	0.0141
WT siControl	WT siBRCA1	WT siBRCA2	EXO1KO siControl	EXO1KO siBRCA1	EXO1KO siBRCA2			P value summary	**		P value summary	*
0.28336	0.18823	0.25016	2.27763	0.393127	0.56632			Significantly different (P < 0.05)?	Yes		Significantly different (P < 0.05)?	Yes
0.37119	0.23238	0.21374	2.71271	0.359387	0.520587			One- or two-tailed P value?	Two-tailed		One- or two-tailed P value?	Two-tailed
0.36896	0.20792	0.23447	2.89219	0.342931	0.441535			t, df	t=5.633, df=4		t, df	t=4.166, df=4
								How big is the difference?			How big is the difference?
								Mean of column A	0.7817		Mean of column A	0.3412
								Mean of column B	0.4094		Mean of column B	0.2095
								Difference between means (B - A) ± SEM	-0.3723 ± 0.06609		Difference between means (B - A) ± SEM	-0.1317 ± 0.03161
								95% confidence interval	-0.5558 to -0.1888		95% confidence interval	-0.2194 to -0.04391
								R squared (eta squared)	0.888		R squared (eta squared)	0.8127
								F test to compare variances			F test to compare variances
								F, DFn, Dfd	35.66, 2, 2		F, DFn, Dfd	5.126, 2, 2
								P value	0.0546		P value	0.3265
								P value summary	ns		P value summary	ns
								Significantly different (P < 0.05)?	No		Significantly different (P < 0.05)?	No
								Data analyzed			Data analyzed
								Sample size, column A	3		Sample size, column A	3
								Sample size, column B	3		Sample size, column B	3
								Column C	WT siBRCA2		Column C	WT siBRCA2
								vs.	vs.		vs.	vs.
								Column A	WT siControl		Column A	WT siControl
								Unpaired t test			Unpaired t test
								P value	0.0073		P value	0.0244
								P value summary	**		P value summary	*
								Significantly different (P < 0.05)?	Yes		Significantly different (P < 0.05)?	Yes
								One- or two-tailed P value?	Two-tailed		One- or two-tailed P value?	Two-tailed
								t, df	t=5.036, df=4		t, df	t=3.522, df=4
								How big is the difference?			How big is the difference?
								Mean of column A	0.7817		Mean of column A	0.3412
								Mean of column C	0.4524		Mean of column C	0.2328
								Difference between means (C - A) ± SEM	-0.3293 ± 0.06539		Difference between means (C - A) ± SEM	-0.1084 ± 0.03078
								95% confidence interval	-0.5109 to -0.1477		95% confidence interval	-0.1938 to -0.02293
								R squared (eta squared)	0.8637		R squared (eta squared)	0.7561
								F test to compare variances			F test to compare variances
								F, DFn, Dfd	157.6, 2, 2		F, DFn, Dfd	7.514, 2, 2
								P value	0.0126		P value	0.2349
								P value summary	*		P value summary	ns
								Significantly different (P < 0.05)?	Yes		Significantly different (P < 0.05)?	No
								Data analyzed			Data analyzed
								Sample size, column A	3		Sample size, column A	3
								Sample size, column C	3		Sample size, column C	3
								Column E	EXO1KO siBRCA1		Column E	EXO1KO siBRCA1
								vs.	vs.		vs.	vs.
								Column B	WT siBRCA1		Column B	WT siBRCA1
								Unpaired t test			Unpaired t test
								P value	0.0005		P value	0.0013
								P value summary	***		P value summary	**
								Significantly different (P < 0.05)?	Yes		Significantly different (P < 0.05)?	Yes
								One- or two-tailed P value?	Two-tailed		One- or two-tailed P value?	Two-tailed
								t, df	t=10.42, df=4		t, df	t=7.970, df=4
								How big is the difference?			How big is the difference?
								Mean of column B	0.4094		Mean of column B	0.2095
								Mean of column E	0.5928		Mean of column E	0.3651
								Difference between means (E - B) ± SEM	0.1834 ± 0.01760		Difference between means (E - B) ± SEM	0.1556 ± 0.01953
								95% confidence interval	0.1345 to 0.2323		95% confidence interval	0.1014 to 0.2099
								R squared (eta squared)	0.9644		R squared (eta squared)	0.9408
								F test to compare variances			F test to compare variances
								F, DFn, Dfd	1.601, 2, 2		F, DFn, Dfd	1.339, 2, 2
								P value	0.769		P value	0.8552
								P value summary	ns		P value summary	ns
								Significantly different (P < 0.05)?	No		Significantly different (P < 0.05)?	No
								Data analyzed			Data analyzed
								Sample size, column B	3		Sample size, column B	3
								Sample size, column E	3		Sample size, column E	3
								Column F	EXO1KO siBRCA2		Column F	EXO1KO siBRCA2
								vs.	vs.		vs.	vs.
								Column C	WT siBRCA2		Column C	WT siBRCA2
								Unpaired t test			Unpaired t test
								P value	0.0462		P value	0.0019
								P value summary	*		P value summary	**
								Significantly different (P < 0.05)?	Yes		Significantly different (P < 0.05)?	Yes
								One- or two-tailed P value?	Two-tailed		One- or two-tailed P value?	Two-tailed
								t, df	t=2.855, df=4		t, df	t=7.292, df=4
								How big is the difference?			How big is the difference?
								Mean of column C	0.4524		Mean of column C	0.2328
								Mean of column F	0.5929		Mean of column F	0.5095
								Difference between means (F - C) ± SEM	0.1405 ± 0.04922		Difference between means (F - C) ± SEM	0.2767 ± 0.03794
								95% confidence interval	0.003842 to 0.2772		95% confidence interval	0.1713 to 0.3820
								R squared (eta squared)	0.6707		R squared (eta squared)	0.93
								F test to compare variances			F test to compare variances
								F, DFn, Dfd	88.84, 2, 2		F, DFn, Dfd	11.94, 2, 2
								P value	0.0223		P value	0.1545
								P value summary	*		P value summary	ns
								Significantly different (P < 0.05)?	Yes		Significantly different (P < 0.05)?	No
								Data analyzed			Data analyzed
								Sample size, column C	3		Sample size, column C	3
								Sample size, column F	3		Sample size, column F	3

## Sheet: Fig 2b
WT NT	WT 0.4mM HU	WT 4mM HU	BRCA2KO NT	BRCA2KO 0.4mM HU	BRCA2KO 4mM HU
0.081833	0	0.165563	0	0.088261	0.236407			Column E	BRCA2KO 0.4mM HU
0	0	0.331126	0	1.94175	0.70922			vs.	vs.
0.818331	0	0	0	0.088261	0.236407			Column D	BRCA2KO NT
0.900164	0	0.165563	0.191939	0	0
0.245499	0	0.165563	0	0.264784	0			Unpaired t test
0	0	0.496689	0.383877	2.11827	0			P value	<0.0001
0.409165	0.209205	0.165563	0	2.11827	0			P value summary	****
0.081833	0	0	0	2.55958	0.236407			Significantly different (P < 0.05)?	Yes
0.081833	0	0	0	0	0.472813			One- or two-tailed P value?	Two-tailed
0.081833	0	0	0	1.5887	0.236407			t, df	t=6.472, df=184
0.409165	0	0	0	4.23654	0
0.818331	0	0.165563	0	0.088261	2.36407			How big is the difference?
0.736498	0	0	0.191939	0	5.43735			Mean of column D	0.1133
0	0	0.165563	0	1.5887	3.30969			Mean of column E	0.7213
0.490998	0	0	0.191939	1.5887	0			Difference between means (E - D) ± SEM	0.6080 ± 0.09395
0	0	0	0.191939	2.29479	1.18203			95% confidence interval	0.4227 to 0.7934
0	0.209205	0.165563	0	0	0			R squared (eta squared)	0.1854
0	0	0.165563	0	0.088261	0
0.818331	0	0	0.191939	0.617829	0			F test to compare variances
0.163666	0	0	0	0	0.70922			F, DFn, Dfd	14.17, 80, 104
0.327332	0	0	0	0.70609	0			P value	<0.0001
0.163666	0	0	0	0.088261	0.945626			P value summary	****
0.981997	0.209205	4.63576	0	1.5887	0			Significantly different (P < 0.05)?	Yes
0.081833	0	1.3245	0	0.088261	1.18203
0.163666	0	3.80795	0	0	0			Data analyzed
0.736498	0.209205	0.496689	0.383877	0.529568	0.236407			Sample size, column D	105
0.409165	0	0.496689	0.191939	0.529568	0.945626			Sample size, column E	81
0.409165	0	5.62914	0	0.794351	0.236407
0.900164	0	4.80133	0	0	0
0.245499	0	0.331126	0	0	0.236407
0	0	0.165563	0	0.441306	0
0	0	5.62914	1.34357	0	0			Column F	BRCA2KO 4mM HU
0.081833	0	0	0.383877	0.176523	0			vs.	vs.
0	0	0.165563	0	0	0			Column D	BRCA2KO NT
0.163666	0	0	0	0	0.236407
0.081833	0	0	0	2.20653	2.83688			Unpaired t test
0	0	0	0.383877	0	0			P value	<0.0001
0	0	0	0	0	0.70922			P value summary	****
0.163666	0	0.165563	0	0.441306	4.72813			Significantly different (P < 0.05)?	Yes
0	0	0	0	0.176523	5.20095			One- or two-tailed P value?	Two-tailed
0.654664	0	0	0	0.088261	8.74704			t, df	t=5.521, df=154
0.245499	0	0	0	2.82436	0.236407
0.572831	0	0	0.191939	0.70609	0.472813			How big is the difference?
0	0	0	0	0	4.96454			Mean of column D	0.1133
0	0	0	0	0.088261	0			Mean of column F	1.191
0.081833	0	0	1.15163	1.94175	0.236407			Difference between means (F - D) ± SEM	1.078 ± 0.1952
0.654664	0	0	0.575816	2.20653	2.12766			95% confidence interval	0.6923 to 1.464
0.327332	0	0.165563	0.575816	2.20653	5.67376			R squared (eta squared)	0.1652
0	0	0	0.767754	0	4.25532
0	0	0	0	1.1474	0.70922			F test to compare variances
0.163666	0	0	0.959693	2.11827	0.70922			F, DFn, Dfd	65.09, 50, 104
0.081833	0	0	0	0.970874				P value	<0.0001
0.081833	0	0	0	0.353045				P value summary	****
0	0	0	0.191939	0.088261				Significantly different (P < 0.05)?	Yes
0.409165	0	0	0.191939	0
0.245499	0	0	0.383877	0.088261				Data analyzed
0.490998	0	0	0	1.41218				Sample size, column D	105
0	0	0	0	0.882613				Sample size, column F	51
0.245499	0	0.165563	0	0.088261
0	0	0	0	0.441306
0.081833	0	0	0	1.50044
0.163666	0	0	0	0
0	0	0	0	0.176523
0.081833	0	0	0	0
0	0	0	0	0.088261
0.163666	0	0	0	2.03001
0	0	0	0	0.794351
0	0	0	0.575816	1.41218
0.081833	0	0	0	0
0	0	0.165563	0	0.088261
0	0	0.165563	0	1.85349
0	0	0	0.191939	0.088261
0	0	0	0	0.088261
0.081833	0	0	0	0.264784
0.163666	0	0	0	0.088261
0	0	0	0.191939	2.11827
0	0	0	0.191939	0.088261
0	0	0	0	0
0	0	0	0.191939	1.05913
0	0	0	0	0
0.081833	0	0	0	0
0.081833	0	0	0
0.081833	0	0.165563	0
0.081833	0	0	0
0.163666	0	0	0
0	0	0	0
0.245499	0	0	0
	0	0.165563	0
	0	0.165563	0
	0	0.496689	0
		0	0.191939
		0	0.767754
		0	0
			0
			0
			0
			0
			0
			0
			0.191939
			0.191939
			0
			0
			0.191939
			0

## Sheet: Fig 2c
siControl HU	siBRCA1 HU	siBRCA2 HU
0	0.054348	1.93833			Column B	siBRCA1 HU
0	0	0			vs.	vs.
0	0.054348	0.352423			Column A	siControl HU
0.352858	0	0.792952
0	0.054348	0.088106			Unpaired t test
0.023524	1.30435	0			P value	0.001
0.023524	0.054348	0			P value summary	**
0.376382	1.1413	0.792952			Significantly different (P < 0.05)?	Yes
0.329334	0	0.176211			One- or two-tailed P value?	Two-tailed
0.376382	0.869565	1.93833			t, df	t=3.343, df=156
0	0.108696	0.792952
0.023524	0.48913	1.32159			How big is the difference?
0.023524	0	2.20264			Mean of column A	0.1276
0	0.597826	1.23348			Mean of column B	0.2914
0	0.108696	0			Difference between means (B - A) ± SEM	0.1639 ± 0.04901
0.470478	0	0			95% confidence interval	0.06705 to 0.2607
0	0.652174	0.881057			R squared (eta squared)	0.06686
0	0.054348	1.05727
0	0.652174	2.20264			F test to compare variances
0.541049	0.326087	0			F, DFn, Dfd	7.159, 79, 77
0.023524	0.271739	0.528634			P value	<0.0001
0	0	1.14537			P value summary	****
0.211715	0.054348	0.176211			Significantly different (P < 0.05)?	Yes
0.023524	0.434783	1.14537
0.070572	0	0.440529			Data analyzed
0.494001	0.543478	0.176211			Sample size, column A	78
0.141143	0.108696	1.32159			Sample size, column B	80
0.023524	0.326087	0.440529
0	0.108696	0.088106
0.376382	0.054348	1.40969
0.188191	0	1.67401
0	0.597826	0.176211			Column C	siBRCA2 HU
0	0.597826	0.176211			vs.	vs.
0	0.815217	1.85022			Column A	siControl HU
0.023524	0.706522	0.088106
0.494001	0.978261	0.088106			Unpaired t test
0	0	0.881057			P value	<0.0001
0.023524	0.054348	1.23348			P value summary	****
0.047048	0.054348	0.881057			Significantly different (P < 0.05)?	Yes
0	0.434783	0			One- or two-tailed P value?	Two-tailed
0.188191	1.1413	1.23348			t, df	t=5.652, df=168
0.376382	0	0.088106
0.117619	0	0.969163			How big is the difference?
0.023524	0.054348	0			Mean of column A	0.1276
0.211715	0	0.088106			Mean of column C	0.544
0.188191	0	0.264317			Difference between means (C - A) ± SEM	0.4164 ± 0.07367
0.023524	0	0			95% confidence interval	0.2710 to 0.5618
0	0.108696	1.40969			R squared (eta squared)	0.1598
0.094096	0	0.176211
0.094096	0	0.088106			F test to compare variances
0	0	0.969163			F, DFn, Dfd	17.51, 91, 77
0.117619	0	0.176211			P value	<0.0001
0	0	0.088106			P value summary	****
0.211715	0.054348	0.881057			Significantly different (P < 0.05)?	Yes
0	0	0.088106
0.023524	1.25	1.67401			Data analyzed
0.023524	1.1413	0			Sample size, column A	78
0.235239	0.326087	0.088106			Sample size, column C	92
0	0.054348	1.5859
0.30581	0.271739	1.05727
0.211715	0	0.088106
0.399906	0.054348	0
0.164667	1.95652	0.792952
0.329334	0.054348	0.176211
0.329334	0.597826	0
0.235239	0.054348	0
0.141143	0.054348	0
0.164667	0	1.76212
0.070572	0.054348	0.088106
0	0.054348	0
0.188191	0.054348	1.32159
0	0.923913	0
0.282287	0.054348	1.32159
0	0.543478	0.969163
0.141143	0.76087	0.088106
0.258763	0.48913	0
0.117619	0	1.05727
0	0.434783	0.264317
	0	0.088106
	0.108696	0
		0.088106
		0
		0
		0
		0
		0
		0
		0.088106
		0.881057
		0.088106
		0.176211
		0.088106

[truncated: 64 more sheets: Fig 2e, Fig 2f, Fig 2g, Fig 2h, Fig 3a, Fig 3b, Fig 3c, Fig 3d, Fig 3e, Fig 3f, Fig 3g, Fig 3h, Fig 3i, Fig 3j, Fig 3k, Fig 3l, Fig 4a, Fig 4b, Fig 4c, Fig 4d …]
